# Supplementary material for: Crystal structure of (E)-N-{2-[2-(2-chloro­benzyl­idene)hydrazin-1-yl]-2-oxoeth­yl}-4-methyl­benzamide monohydrate
Source: Acta Crystallogr E Crystallogr Commun. 2015 Jun 17;71(Pt 7):795–8. doi: 10.1107/S2056989015011147 (PMC4518978; doi:10.1107/S2056989015011147)
Supplement: Supplementary file 1 [file e-71-00795-sup1.cif]

##############################################################################
#                                                                            #
# This CIF contains the data in a paper accepted for publication in          #
# Acta Crystallographica Section E. It conforms to the requirements of       #
# Notes for Authors for Acta Crystallographica Section E, and has been       #
# peer reviewed under the auspices of the IUCr Commission on Journals.       #
#                                                                            #
# Full details of the Crystallographic Information File format               #
# are given in the paper "The Crystallographic Information File (CIF):       #
# a New Standard Archive File for Crystallography" by S. R. Hall, F. H.      #
# Allen and I. D. Brown [Acta Cryst. (1991), A47, 655-685].                  #
#                                                                            #
# The current version of the core CIF dictionary is obtainable from          #
# ftp://ftp.iucr.org/pub/cif_core.dic.                                       #
#                                                                            #
# Software is freely available for graphical display of the structure(s)     #
# in this CIF. For information consult the CIF software page                 #
# http://www.iucr.org/resources/cif/software.                                #
#                                                                            #
# This file may be used for bona fide research purposes within the           #
# scientific community so long as proper attribution is given to the journal # 
# article from which it was obtained.                                        #
#                                                                            #
##############################################################################
data_I
_audit_creation_method     SHELXL-97
_database_code_depnum_ccdc_archive     'CCDC 1405614'
_chemical_name_systematic
;\
(<i>E</i>)-<i>N</i>-{2-[2-(2-Chlorobenzylidene)hydrazin-1-yl]-2-oxoethyl}-\
4-methylbenzamide monohydrate
;
_chemical_name_common     ?
_chemical_formula_moiety     'C17 H16 Cl N3 O2, H2 O'
_chemical_formula_sum     'C17 H18 Cl N3 O3'
_chemical_formula_iupac     'C17 H16 Cl N3 O2, H2 O'
_chemical_formula_weight     347.79
_chemical_melting_point     ?
_symmetry_cell_setting     triclinic
_symmetry_space_group_name_H-M     'P -1'
_symmetry_space_group_name_Hall     '-P 1'
loop_
    _symmetry_equiv_pos_as_xyz
    'x, y, z'
    '-x, -y, -z'
_cell_length_a     6.9729(7)
_cell_length_b     10.6420(10)
_cell_length_c     11.8790(10)
_cell_angle_alpha     95.049(8)
_cell_angle_beta     100.324(9)
_cell_angle_gamma     102.870(9)
_cell_volume     837.88(14)
_cell_formula_units_Z     2
_cell_measurement_reflns_used     3287
_cell_measurement_theta_min     3.05
_cell_measurement_theta_max     27.66
_cell_measurement_temperature     293(2)
_exptl_crystal_description     prism
_exptl_crystal_colour     colourless
_exptl_crystal_size_max     0.50
_exptl_crystal_size_mid     0.40
_exptl_crystal_size_min     0.32
_exptl_crystal_density_diffrn     1.379
_exptl_crystal_density_meas     ?
_exptl_crystal_density_method     'not measured'
_exptl_crystal_F_000     364
_exptl_absorpt_coefficient_mu     0.248
_exptl_absorpt_correction_type     multi-scan
_exptl_absorpt_process_details
;
(CrysAlis RED; Oxford Diffraction, 2009)
;
_exptl_absorpt_correction_T_min     0.8858
_exptl_absorpt_correction_T_max     0.9247
_exptl_special_details     ?
_diffrn_ambient_temperature     293(2)
_diffrn_radiation_type     MoK\a
_diffrn_radiation_wavelength     0.71073
_diffrn_radiation_source     'fine-focus sealed tube'
_diffrn_radiation_monochromator     graphite
_diffrn_measurement_device_type
;
Oxford Diffraction Xcalibur single crystal X-ray diffractometer
with a Sapphire CCD detector
;
_diffrn_measurement_method
;
Rotation method data acquisition using omega scans
;
_diffrn_detector_area_resol_mean     ?
_diffrn_reflns_number     5538
_diffrn_reflns_av_R_equivalents     0.0088
_diffrn_reflns_av_sigmaI/netI     0.0113
_diffrn_reflns_theta_min     3.06
_diffrn_reflns_theta_max     26.36
_diffrn_reflns_theta_full     26.36
_diffrn_measured_fraction_theta_max     0.988
_diffrn_measured_fraction_theta_full     0.988
_diffrn_reflns_limit_h_min     -7
_diffrn_reflns_limit_h_max     8
_diffrn_reflns_limit_k_min     -12
_diffrn_reflns_limit_k_max     13
_diffrn_reflns_limit_l_min     -14
_diffrn_reflns_limit_l_max     11
_diffrn_standards_number     0
_diffrn_standards_interval_count     ?
_diffrn_standards_interval_time     ?
_diffrn_standards_decay_%     0
_refine_special_details
;
Refinement of <i>F</i>^2^ against ALL reflections. The weighted <i>R</i>-factor
<i>wR</i> and goodness of fit <i>S</i> are based on <i>F</i>^2^, conventional
<i>R</i>-factors <i>R</i> are based on <i>F</i>, with <i>F</i> set to zero for
negative <i>F</i>^2^. The threshold expression of <i>F</i>^2^ >
\s(<i>F</i>^2^) is used only for calculating <i>R</i>-factors(gt) <i>etc</i>.
and is not relevant to the choice of reflections for refinement.
<i>R</i>-factors based on <i>F</i>^2^ are statistically about twice as large
as those based on <i>F</i>, and <i>R</i>-factors based on ALL data will be
even larger.
;
_reflns_number_total     3393
_reflns_number_gt     2829
_reflns_threshold_expression     I>2sigma(I)
_refine_ls_structure_factor_coef     Fsqd
_refine_ls_matrix_type     full
_refine_ls_R_factor_all     0.0494
_refine_ls_R_factor_gt     0.0393
_refine_ls_wR_factor_gt     0.0954
_refine_ls_wR_factor_ref     0.1033
_refine_ls_goodness_of_fit_ref     1.044
_refine_ls_restrained_S_all     1.044
_refine_ls_number_reflns     3393
_refine_ls_number_parameters     230
_refine_ls_number_restraints     4
_refine_ls_hydrogen_treatment     mixed
_refine_ls_weighting_scheme     calc
_refine_ls_weighting_details
         'calc w=1/[\s^2^(Fo^2^)+(0.0396P)^2^+0.4048P] where P=(Fo^2^+2Fc^2^)/3'
_atom_sites_solution_hydrogens     geom
_atom_sites_solution_primary     direct
_atom_sites_solution_secondary     difmap
_refine_ls_shift/su_max     0.000
_refine_ls_shift/su_mean     0.000
_refine_diff_density_max     0.240
_refine_diff_density_min     -0.327
_refine_ls_extinction_method     none
_refine_ls_extinction_coef     ?
loop_
    _atom_type_symbol
    _atom_type_description
    _atom_type_scat_dispersion_real
    _atom_type_scat_dispersion_imag
    _atom_type_scat_source
    'C' 'C' 0.0033 0.0016
                         'International Tables Vol C Tables 4.2.6.8 and 6.1.1.4'
    'H' 'H' 0.0000 0.0000
                         'International Tables Vol C Tables 4.2.6.8 and 6.1.1.4'
    'Cl' 'Cl' 0.1484 0.1585
                         'International Tables Vol C Tables 4.2.6.8 and 6.1.1.4'
    'N' 'N' 0.0061 0.0033
                         'International Tables Vol C Tables 4.2.6.8 and 6.1.1.4'
    'O' 'O' 0.0106 0.0060
                         'International Tables Vol C Tables 4.2.6.8 and 6.1.1.4'
_computing_data_collection
;
CrysAlis CCD (Oxford Diffraction, 2009)
;
_computing_cell_refinement
;
CrysAlis CCD (Oxford Diffraction, 2009)
;
_computing_data_reduction
;
CrysAlis RED (Oxford Diffraction, 2009)
;
_computing_structure_solution
;
SHELXS97 (Sheldrick, 2008)
;
_computing_structure_refinement
;
SHELXL97 (Sheldrick, 2008)
;
_computing_molecular_graphics
;
PLATON (Spek, 2009)
;
_computing_publication_material
;
SHELXL97 (Sheldrick, 2008) and PLATON (Spek, 2009)
;
loop_
    _atom_site_type_symbol
    _atom_site_label
    _atom_site_fract_x
    _atom_site_fract_y
    _atom_site_fract_z
    _atom_site_U_iso_or_equiv
    _atom_site_adp_type
    _atom_site_calc_flag
    _atom_site_refinement_flags
    _atom_site_occupancy
    _atom_site_symmetry_multiplicity
    _atom_site_disorder_assembly
    _atom_site_disorder_group
    Cl Cl1 0.60321(11) 0.19118(5) 0.47068(5) 0.0724(2) Uani d . 1 1 . .
    O O1 0.62994(17) 0.78208(12) -0.04768(11) 0.0451(3) Uani d . 1 1 . .
    O O2 0.7257(2) 0.49520(12) -0.03656(10) 0.0499(3) Uani d . 1 1 . .
    N N1 0.9290(2) 0.75016(14) 0.03466(12) 0.0417(3) Uani d D 1 1 . .
    H H1N 1.054(2) 0.766(2) 0.0404(17) 0.050 Uiso d D 1 1 . .
    N N2 0.6958(2) 0.45136(14) 0.14178(11) 0.0395(3) Uani d D 1 1 . .
    H H2N 0.617(3) 0.3748(16) 0.1142(16) 0.047 Uiso d D 1 1 . .
    N N3 0.7330(2) 0.49621(14) 0.25783(11) 0.0365(3) Uani d . 1 1 . .
    C C1 0.9132(2) 0.87432(15) -0.12558(13) 0.0340(3) Uani d . 1 1 . .
    C C2 0.8034(3) 0.93929(18) -0.19759(16) 0.0470(4) Uani d . 1 1 . .
    H H2 0.6703 0.9352 -0.1934 0.056 Uiso calc R 1 1 . .
    C C3 0.8883(3) 1.0105(2) -0.27602(17) 0.0543(5) Uani d . 1 1 . .
    H H3 0.8112 1.0537 -0.3235 0.065 Uiso calc R 1 1 . .
    C C4 1.0838(3) 1.01864(17) -0.28502(15) 0.0471(4) Uani d . 1 1 . .
    C C5 1.1929(3) 0.9537(2) -0.21334(17) 0.0551(5) Uani d . 1 1 . .
    H H5 1.3259 0.9581 -0.2179 0.066 Uiso calc R 1 1 . .
    C C6 1.1104(3) 0.8822(2) -0.13474(17) 0.0503(5) Uani d . 1 1 . .
    H H6 1.1879 0.8390 -0.0876 0.060 Uiso calc R 1 1 . .
    C C7 0.8130(2) 0.79820(15) -0.04311(13) 0.0349(3) Uani d . 1 1 . .
    C C8 0.8517(3) 0.67330(17) 0.11810(14) 0.0418(4) Uani d . 1 1 . .
    H H8A 0.7536 0.7113 0.1479 0.050 Uiso calc R 1 1 . .
    H H8B 0.9608 0.6755 0.1822 0.050 Uiso calc R 1 1 . .
    C C9 0.7542(2) 0.53317(16) 0.06684(13) 0.0365(4) Uani d . 1 1 . .
    C C10 0.6807(2) 0.41135(17) 0.32262(14) 0.0383(4) Uani d . 1 1 . .
    H H10 0.6205 0.3256 0.2906 0.046 Uiso calc R 1 1 . .
    C C11 0.7154(2) 0.44844(17) 0.44785(13) 0.0365(4) Uani d . 1 1 . .
    C C12 0.6834(3) 0.35608(18) 0.52341(15) 0.0426(4) Uani d . 1 1 . .
    C C13 0.7134(3) 0.3916(2) 0.64139(15) 0.0517(5) Uani d . 1 1 . .
    H H13 0.6894 0.3284 0.6899 0.062 Uiso calc R 1 1 . .
    C C14 0.7787(3) 0.5207(2) 0.68642(16) 0.0558(5) Uani d . 1 1 . .
    H H14 0.7984 0.5451 0.7656 0.067 Uiso calc R 1 1 . .
    C C15 0.8151(3) 0.6143(2) 0.61429(16) 0.0539(5) Uani d . 1 1 . .
    H H15 0.8613 0.7016 0.6448 0.065 Uiso calc R 1 1 . .
    C C16 0.7828(3) 0.57766(19) 0.49659(15) 0.0453(4) Uani d . 1 1 . .
    H H16 0.8069 0.6415 0.4487 0.054 Uiso calc R 1 1 . .
    C C17 1.1791(4) 1.0976(2) -0.36898(19) 0.0688(6) Uani d . 1 1 . .
    H H17A 1.0858 1.1420 -0.4073 0.103 Uiso calc R 1 1 . .
    H H17B 1.2140 1.0409 -0.4252 0.103 Uiso calc R 1 1 . .
    H H17C 1.2981 1.1602 -0.3279 0.103 Uiso calc R 1 1 . .
    O O3 0.3605(2) 0.76894(15) 0.11275(13) 0.0555(4) Uani d D 1 1 . .
    H H31 0.452(3) 0.799(3) 0.078(2) 0.083 Uiso d D 1 1 . .
    H H32 0.340(4) 0.6869(17) 0.094(2) 0.083 Uiso d D 1 1 . .
loop_
    _atom_site_aniso_label
    _atom_site_aniso_U_11
    _atom_site_aniso_U_22
    _atom_site_aniso_U_33
    _atom_site_aniso_U_12
    _atom_site_aniso_U_13
    _atom_site_aniso_U_23
    Cl1 0.1083(5) 0.0530(3) 0.0572(3) 0.0101(3) 0.0233(3) 0.0258(2)
    O1 0.0388(6) 0.0496(7) 0.0445(7) 0.0007(5) 0.0129(5) 0.0100(5)
    O2 0.0698(9) 0.0503(7) 0.0277(6) 0.0064(6) 0.0134(6) 0.0093(5)
    N1 0.0383(7) 0.0470(8) 0.0364(7) -0.0009(6) 0.0082(6) 0.0159(6)
    N2 0.0474(8) 0.0396(8) 0.0278(7) 0.0010(6) 0.0081(6) 0.0094(6)
    N3 0.0372(7) 0.0458(8) 0.0270(6) 0.0077(6) 0.0077(5) 0.0115(6)
    C1 0.0395(8) 0.0314(8) 0.0285(7) 0.0016(6) 0.0088(6) 0.0038(6)
    C2 0.0442(10) 0.0510(10) 0.0485(10) 0.0116(8) 0.0115(8) 0.0165(8)
    C3 0.0641(12) 0.0526(11) 0.0495(11) 0.0152(9) 0.0112(9) 0.0241(9)
    C4 0.0656(12) 0.0367(9) 0.0349(9) -0.0020(8) 0.0169(8) 0.0061(7)
    C5 0.0463(10) 0.0709(13) 0.0527(11) 0.0093(9) 0.0227(9) 0.0204(10)
    C6 0.0454(10) 0.0651(12) 0.0476(10) 0.0167(9) 0.0155(8) 0.0250(9)
    C7 0.0384(8) 0.0322(8) 0.0303(8) -0.0005(6) 0.0090(6) 0.0028(6)
    C8 0.0467(9) 0.0454(9) 0.0290(8) 0.0003(7) 0.0072(7) 0.0117(7)
    C9 0.0379(8) 0.0433(9) 0.0288(8) 0.0075(7) 0.0077(6) 0.0115(7)
    C10 0.0424(9) 0.0427(9) 0.0322(8) 0.0093(7) 0.0112(7) 0.0126(7)
    C11 0.0328(8) 0.0508(10) 0.0308(8) 0.0137(7) 0.0102(6) 0.0153(7)
    C12 0.0396(9) 0.0558(10) 0.0377(9) 0.0141(8) 0.0123(7) 0.0196(8)
    C13 0.0470(10) 0.0817(15) 0.0340(9) 0.0208(10) 0.0120(8) 0.0276(9)
    C14 0.0490(11) 0.0920(16) 0.0288(9) 0.0226(10) 0.0071(8) 0.0091(9)
    C15 0.0540(11) 0.0652(13) 0.0408(10) 0.0157(9) 0.0067(8) 0.0015(9)
    C16 0.0478(10) 0.0527(11) 0.0382(9) 0.0135(8) 0.0112(7) 0.0140(8)
    C17 0.0966(17) 0.0565(12) 0.0513(12) -0.0029(12) 0.0318(12) 0.0176(10)
    O3 0.0576(8) 0.0586(8) 0.0554(8) 0.0145(7) 0.0223(7) 0.0109(7)
_geom_special_details
;
All e.s.d.'s (except the e.s.d. in the dihedral angle between two l.s. planes)
are estimated using the full covariance matrix. The cell e.s.d.'s are taken
into account individually in the estimation of e.s.d.'s in distances, angles
and torsion angles; correlations between e.s.d.'s in cell parameters are only
used when they are defined by crystal symmetry. An approximate (isotropic)
treatment of cell e.s.d.'s is used for estimating e.s.d.'s involving l.s.
planes.
;
loop_
    _geom_bond_atom_site_label_1
    _geom_bond_atom_site_label_2
    _geom_bond_site_symmetry_2
    _geom_bond_distance
    _geom_bond_publ_flag
    Cl1 C12 . 1.740(2) ?
    O1 C7 . 1.240(2) ?
    O2 C9 . 1.2251(19) ?
    N1 C7 . 1.330(2) ?
    N1 C8 . 1.442(2) ?
    N1 H1N . 0.842(15) ?
    N2 C9 . 1.351(2) ?
    N2 N3 . 1.3771(18) ?
    N2 H2N . 0.873(15) ?
    N3 C10 . 1.271(2) ?
    C1 C2 . 1.379(2) ?
    C1 C6 . 1.383(2) ?
    C1 C7 . 1.496(2) ?
    C2 C3 . 1.384(3) ?
    C2 H2 . 0.9300 ?
    C3 C4 . 1.371(3) ?
    C3 H3 . 0.9300 ?
    C4 C5 . 1.373(3) ?
    C4 C17 . 1.510(2) ?
    C5 C6 . 1.380(2) ?
    C5 H5 . 0.9300 ?
    C6 H6 . 0.9300 ?
    C8 C9 . 1.516(2) ?
    C8 H8A . 0.9700 ?
    C8 H8B . 0.9700 ?
    C10 C11 . 1.467(2) ?
    C10 H10 . 0.9300 ?
    C11 C16 . 1.386(3) ?
    C11 C12 . 1.397(2) ?
    C12 C13 . 1.385(3) ?
    C13 C14 . 1.373(3) ?
    C13 H13 . 0.9300 ?
    C14 C15 . 1.381(3) ?
    C14 H14 . 0.9300 ?
    C15 C16 . 1.382(3) ?
    C15 H15 . 0.9300 ?
    C16 H16 . 0.9300 ?
    C17 H17A . 0.9600 ?
    C17 H17B . 0.9600 ?
    C17 H17C . 0.9600 ?
    O3 H31 . 0.840(17) ?
    O3 H32 . 0.856(17) ?
loop_
    _geom_angle_atom_site_label_1
    _geom_angle_atom_site_label_2
    _geom_angle_atom_site_label_3
    _geom_angle_site_symmetry_1
    _geom_angle_site_symmetry_3
    _geom_angle
    _geom_angle_publ_flag
    C7 N1 C8 . . 122.85(15) ?
    C7 N1 H1N . . 121.7(14) ?
    C8 N1 H1N . . 115.4(14) ?
    C9 N2 N3 . . 119.90(14) ?
    C9 N2 H2N . . 118.6(13) ?
    N3 N2 H2N . . 120.7(13) ?
    C10 N3 N2 . . 115.65(14) ?
    C2 C1 C6 . . 117.83(15) ?
    C2 C1 C7 . . 118.58(15) ?
    C6 C1 C7 . . 123.59(15) ?
    C1 C2 C3 . . 121.00(17) ?
    C1 C2 H2 . . 119.5 ?
    C3 C2 H2 . . 119.5 ?
    C4 C3 C2 . . 121.22(18) ?
    C4 C3 H3 . . 119.4 ?
    C2 C3 H3 . . 119.4 ?
    C3 C4 C5 . . 117.71(16) ?
    C3 C4 C17 . . 121.75(19) ?
    C5 C4 C17 . . 120.53(19) ?
    C4 C5 C6 . . 121.76(18) ?
    C4 C5 H5 . . 119.1 ?
    C6 C5 H5 . . 119.1 ?
    C5 C6 C1 . . 120.49(17) ?
    C5 C6 H6 . . 119.8 ?
    C1 C6 H6 . . 119.8 ?
    O1 C7 N1 . . 122.19(14) ?
    O1 C7 C1 . . 120.78(15) ?
    N1 C7 C1 . . 117.03(14) ?
    N1 C8 C9 . . 112.26(14) ?
    N1 C8 H8A . . 109.2 ?
    C9 C8 H8A . . 109.2 ?
    N1 C8 H8B . . 109.2 ?
    C9 C8 H8B . . 109.2 ?
    H8A C8 H8B . . 107.9 ?
    O2 C9 N2 . . 121.16(16) ?
    O2 C9 C8 . . 122.74(14) ?
    N2 C9 C8 . . 116.08(14) ?
    N3 C10 C11 . . 120.13(16) ?
    N3 C10 H10 . . 119.9 ?
    C11 C10 H10 . . 119.9 ?
    C16 C11 C12 . . 116.92(16) ?
    C16 C11 C10 . . 121.14(15) ?
    C12 C11 C10 . . 121.94(16) ?
    C13 C12 C11 . . 121.76(18) ?
    C13 C12 Cl1 . . 117.92(14) ?
    C11 C12 Cl1 . . 120.32(14) ?
    C14 C13 C12 . . 119.63(17) ?
    C14 C13 H13 . . 120.2 ?
    C12 C13 H13 . . 120.2 ?
    C13 C14 C15 . . 120.05(17) ?
    C13 C14 H14 . . 120.0 ?
    C15 C14 H14 . . 120.0 ?
    C14 C15 C16 . . 119.8(2) ?
    C14 C15 H15 . . 120.1 ?
    C16 C15 H15 . . 120.1 ?
    C15 C16 C11 . . 121.87(17) ?
    C15 C16 H16 . . 119.1 ?
    C11 C16 H16 . . 119.1 ?
    C4 C17 H17A . . 109.5 ?
    C4 C17 H17B . . 109.5 ?
    H17A C17 H17B . . 109.5 ?
    C4 C17 H17C . . 109.5 ?
    H17A C17 H17C . . 109.5 ?
    H17B C17 H17C . . 109.5 ?
    H31 O3 H32 . . 102(3) ?
loop_
    _geom_torsion_atom_site_label_1
    _geom_torsion_atom_site_label_2
    _geom_torsion_atom_site_label_3
    _geom_torsion_atom_site_label_4
    _geom_torsion_site_symmetry_1
    _geom_torsion_site_symmetry_2
    _geom_torsion_site_symmetry_3
    _geom_torsion_site_symmetry_4
    _geom_torsion
    _geom_torsion_publ_flag
    C9 N2 N3 C10 . . . . -177.07(15) ?
    C6 C1 C2 C3 . . . . -0.3(3) ?
    C7 C1 C2 C3 . . . . -179.62(17) ?
    C1 C2 C3 C4 . . . . 0.2(3) ?
    C2 C3 C4 C5 . . . . -0.1(3) ?
    C2 C3 C4 C17 . . . . -179.09(19) ?
    C3 C4 C5 C6 . . . . 0.1(3) ?
    C17 C4 C5 C6 . . . . 179.14(19) ?
    C4 C5 C6 C1 . . . . -0.3(3) ?
    C2 C1 C6 C5 . . . . 0.3(3) ?
    C7 C1 C6 C5 . . . . 179.62(17) ?
    C8 N1 C7 O1 . . . . 1.4(3) ?
    C8 N1 C7 C1 . . . . -179.01(15) ?
    C2 C1 C7 O1 . . . . 7.7(2) ?
    C6 C1 C7 O1 . . . . -171.59(17) ?
    C2 C1 C7 N1 . . . . -171.90(16) ?
    C6 C1 C7 N1 . . . . 8.8(2) ?
    C7 N1 C8 C9 . . . . 79.8(2) ?
    N3 N2 C9 O2 . . . . 178.83(15) ?
    N3 N2 C9 C8 . . . . -2.4(2) ?
    N1 C8 C9 O2 . . . . -7.6(2) ?
    N1 C8 C9 N2 . . . . 173.58(15) ?
    N2 N3 C10 C11 . . . . 179.38(14) ?
    N3 C10 C11 C16 . . . . 7.7(2) ?
    N3 C10 C11 C12 . . . . -171.98(16) ?
    C16 C11 C12 C13 . . . . 1.3(2) ?
    C10 C11 C12 C13 . . . . -179.00(16) ?
    C16 C11 C12 Cl1 . . . . -178.83(13) ?
    C10 C11 C12 Cl1 . . . . 0.9(2) ?
    C11 C12 C13 C14 . . . . -0.8(3) ?
    Cl1 C12 C13 C14 . . . . 179.30(15) ?
    C12 C13 C14 C15 . . . . -0.3(3) ?
    C13 C14 C15 C16 . . . . 0.9(3) ?
    C14 C15 C16 C11 . . . . -0.4(3) ?
    C12 C11 C16 C15 . . . . -0.7(3) ?
    C10 C11 C16 C15 . . . . 179.63(17) ?
loop_
    _geom_hbond_atom_site_label_D
    _geom_hbond_atom_site_label_H
    _geom_hbond_atom_site_label_A
    _geom_hbond_site_symmetry_A
    _geom_hbond_distance_DH
    _geom_hbond_distance_HA
    _geom_hbond_distance_DA
    _geom_hbond_angle_DHA
    O3 H31 O1 . 0.84(2) 2.13(2) 2.897(2) 152(3)
    O3 H32 O2 2_665 0.86(2) 1.92(2) 2.772(2) 174(3)
    N1 H1N O3 1_655 0.84(2) 2.15(2) 2.941(2) 158(2)
    N2 H2N O1 2_665 0.87(2) 2.09(2) 2.944(2) 165(2)
    C14 H14 O2 1_556 0.93 2.57 3.404(2) 150
    C15 H15 Cg1 1_556 0.93 2.89 3.793(2) 165
data_global
_journal_date_recd_electronic     2015-05-28
_journal_date_accepted     2015-06-08
_journal_name_full     'Acta Crystallographica, Section E'
_journal_year     2015
_journal_volume     71
_journal_issue      7
_journal_page_first     795
_journal_page_last     798
_journal_paper_category     GO
_journal_paper_doi     10.1107/S2056989015011147
_journal_coeditor_code     SU5148
_publ_contact_author     'Prof. B. Thimme Gowda'
_publ_contact_author_email     gowdabt@yahoo.com
_publ_contact_author_fax     '91 080 22961001'
_publ_contact_author_phone     '91 080 23396008'
_publ_section_title
;\
Crystal structure of
(<i>E</i>)-<i>N</i>-{2-[2-(2-chlorobenzylidene)hydrazin-1-yl]-2-oxoethyl}-4-\
methylbenzamide monohydrate
;
loop_
    _publ_author_name
    _publ_author_footnote
    _publ_author_address
    'H. Purandara' .
; Department of Chemistry
  Mangalore University
  Mangalagangotri 574 199
  Mangalore, India
;
    'Sabine Foro' .
; Institute of Materials Science
  Darmstadt University of Technology
  Alarich Weiss Strasse 2
  D-64287 Darmstadt, Germany
;
    'B. Thimme Gowda' .
; Department of Chemistry
  Mangalore University
  Mangalagangotri 574 199,
  Mangalore, India
 Bangalore University
 Jnanabharati, Bangalore 560 056, India
;
_publ_section_synopsis
;
The title compound is twisted in such a way that the almost planar
[C~ar~---C(\\db O)---N(H)---C(H~2~] and [C(H~2~)---C(\\db O)N(H)---N\\db
C(H)---C~ar~] segments are inclined to on another by 77.36(8)\%, while the
benzene rings are inclined to one another by 89.69(9)\%. In the crystal,
molecules are linked <i>via</i>  pairs of N---H...O hydrogen bonds, forming
inversion dimers which are linked by  O---H...O hydrogen bonds, involving the
crystal water molecule, forming chains propagating along the <i>a-</i>axis
direction.
;
