# Supplementary material for: Crystal structure of (E)-N-{2-[2-(2-chloro­benzyl­idene)hydrazin-1-yl]-2-oxoeth­yl}-4-methyl­benzamide monohydrate
Source: Acta Crystallogr E Crystallogr Commun. 2015 Jun 17;71(Pt 7):795–8. doi: 10.1107/S2056989015011147 (PMC4518978; doi:10.1107/S2056989015011147)
Supplement: Supplementary file 2 [file e-71-00795-Isup2.hkl]

# 
# h,k,l, Fc-squared, Fo-squared, sigma(Fo-squared) and status flag 
# 
data_I
_shelx_title ' BGH2 P-1' 
_shelx_refln_list_code          4 
_shelx_F_calc_maximum      137.28 
_exptl_crystal_F_000       364.00 
_reflns_d_resolution_high  0.8002 
 
loop_ 
 _symmetry_equiv_pos_as_xyz 
 'x, y, z' 
 '-x, -y, -z' 
 
_cell_length_a     6.9729 
_cell_length_b    10.6420 
_cell_length_c    11.8790 
_cell_angle_alpha  95.049 
_cell_angle_beta  100.324 
_cell_angle_gamma 102.870 
 
_shelx_F_squared_multiplier     1.000 
 
loop_ 
 _refln_index_h 
 _refln_index_k 
 _refln_index_l 
 _refln_F_squared_calc 
 _refln_F_squared_meas 
 _refln_F_squared_sigma 
 _refln_observed_status 
   1   0   0      157.00      168.07      2.21 o 
   2   0   0     8601.43     8268.44     25.53 o 
   3   0   0      117.17      104.62      0.63 o 
   4   0   0      121.09      136.56      0.54 o 
   5   0   0        6.00        8.95      0.29 o 
   6   0   0       13.13       10.63      0.39 o 
   7   0   0       12.41        7.36      0.90 o 
   8   0   0        7.53        6.03      0.83 o 
  -8   1   0        3.88       -0.26      0.72 o 
  -7   1   0       38.44       39.87      1.26 o 
  -6   1   0       61.77       59.15      0.87 o 
  -5   1   0      164.00      147.67      2.34 o 
  -4   1   0     1947.03     2056.85      6.07 o 
  -3   1   0     1063.88      996.55      1.80 o 
  -2   1   0    18844.95    16792.25     41.26 o 
  -1   1   0     1267.53     1231.52      1.94 o 
   1   1   0     1323.37     1269.71      5.82 o 
   2   1   0        1.37        0.25      0.13 o 
   3   1   0      479.70      542.36      2.42 o 
   4   1   0      397.22      437.47      2.78 o 
   5   1   0       47.30       51.82      0.90 o 
   6   1   0       37.46       35.07      0.57 o 
   7   1   0       49.81       45.15      0.85 o 
   8   1   0        1.12        0.31      0.76 o 
  -8   2   0        0.18       -0.75      0.85 o 
  -7   2   0       85.73       88.15      1.64 o 
  -6   2   0      136.50      133.50      1.23 o 
  -5   2   0      150.87      153.97      2.45 o 
  -4   2   0     3665.75     3664.47      6.31 o 
  -3   2   0      800.47      801.29      4.00 o 
  -2   2   0     6994.04     6753.78     26.43 o 
  -1   2   0     2101.08     2145.52     31.88 o 
   0   2   0     1062.59     1103.16      1.95 o 
   1   2   0      264.61      286.50      1.25 o 
   2   2   0     1356.09     1380.03      2.10 o 
   3   2   0        0.50        2.03      0.35 o 
   4   2   0       68.07       63.75      1.12 o 
   5   2   0      107.54      100.09      1.16 o 
   6   2   0        0.11        0.48      0.36 o 
   7   2   0        0.03       -0.34      0.70 o 
  -8   3   0       49.32       45.54      1.44 o 
  -7   3   0        3.80        4.09      0.59 o 
  -6   3   0      433.39      422.53      9.60 o 
  -5   3   0        3.67        6.22      0.33 o 
  -4   3   0      981.01      989.71      9.65 o 
  -3   3   0      201.93      197.61      0.78 o 
  -2   3   0      849.11      907.45      9.04 o 
  -1   3   0      799.58      831.85      3.35 o 
   0   3   0     2143.23     2197.45     13.46 o 
   1   3   0     1179.49     1179.77      2.84 o 
   2   3   0       76.02       76.23      0.90 o 
   3   3   0      225.00      234.00      1.14 o 
   4   3   0      150.16      152.20      1.07 o 
   5   3   0       19.97       21.76      0.78 o 
   6   3   0        0.06       -0.35      0.35 o 
   7   3   0        7.55        7.04      0.83 o 
  -8   4   0       63.58       60.47      1.60 o 
  -7   4   0        4.60        6.70      0.64 o 
  -6   4   0      220.80      205.47      2.16 o 
  -5   4   0        0.56       -0.14      0.32 o 
  -4   4   0      197.38      209.79      0.92 o 
  -3   4   0      569.70      582.53      3.57 o 
  -2   4   0      909.31      941.47      1.86 o 
  -1   4   0      130.15      131.43      0.50 o 
   0   4   0      912.69      932.38      3.60 o 
   1   4   0      447.58      485.14      2.06 o 
   2   4   0       95.77       97.96      1.12 o 
   3   4   0        0.41       -0.08      0.53 o 
   4   4   0        8.03       10.01      0.70 o 
   5   4   0        6.29        3.73      0.72 o 
   6   4   0        0.16        0.84      0.60 o 
   7   4   0        8.29        6.69      0.86 o 
  -8   5   0       37.96       31.71      1.24 o 
  -7   5   0       26.82       27.18      0.81 o 
  -6   5   0      133.17      127.79      1.22 o 
  -5   5   0      195.78      189.71      2.50 o 
  -4   5   0      477.69      455.04      2.03 o 
  -3   5   0      200.61      210.82      2.18 o 
  -2   5   0      139.39      133.25      0.62 o 
  -1   5   0      417.51      420.71      1.62 o 
   0   5   0      429.74      440.44      4.60 o 
   1   5   0      406.09      385.53      2.04 o 
   2   5   0       40.59       30.43      0.79 o 
   3   5   0       16.42       17.89      0.75 o 
   4   5   0       85.89       77.36      1.34 o 
   5   5   0        5.34        4.55      0.80 o 
   6   5   0        2.29        3.26      0.49 o 
  -8   6   0       22.93       24.40      1.26 o 
  -7   6   0       44.46       46.68      1.37 o 
  -6   6   0       44.14       42.40      1.05 o 
  -5   6   0       26.46       25.09      0.51 o 
  -4   6   0        7.69        6.22      0.33 o 
  -3   6   0       69.64       67.74      0.91 o 
  -2   6   0       52.40       59.15      0.48 o 
  -1   6   0       57.43       47.70      0.91 o 
   0   6   0       45.41       35.68      1.39 o 
   1   6   0        1.92        1.98      0.30 o 
   2   6   0       32.19       29.39      0.89 o 
   3   6   0       10.27       11.58      0.73 o 
   4   6   0        1.13        1.70      0.67 o 
   5   6   0        0.59        1.08      0.78 o 
   6   6   0        3.56        4.18      0.79 o 
  -8   7   0        2.49        4.06      0.97 o 
  -7   7   0        0.17        0.86      0.64 o 
  -6   7   0       16.88       18.43      0.53 o 
  -5   7   0      145.46      142.97      1.49 o 
  -4   7   0        1.17        0.82      0.30 o 
  -3   7   0      118.42      112.82      0.84 o 
  -2   7   0      321.66      323.80      1.46 o 
  -1   7   0       80.66       88.14      0.97 o 
   0   7   0      337.59      331.79      4.58 o 
   1   7   0      305.78      290.36      5.68 o 
   2   7   0       12.78       12.78      0.45 o 
   3   7   0       13.20       13.64      0.85 o 
   4   7   0        1.63        1.93      0.80 o 
   5   7   0       30.62       29.44      1.23 o 
  -7   8   0        0.61        0.22      1.20 o 
  -6   8   0       45.18       43.30      0.69 o 
  -5   8   0      101.39      103.01      2.06 o 
  -4   8   0       35.08       33.67      0.89 o 
  -3   8   0       26.70       28.90      0.91 o 
  -2   8   0        3.80        2.59      0.37 o 
  -1   8   0      103.52      104.17      1.14 o 
   0   8   0        0.14       -0.22      0.36 o 
   1   8   0      200.74      184.20      1.35 o 
   2   8   0       37.60       34.75      1.04 o 
   3   8   0        0.01        0.21      0.70 o 
   4   8   0       13.93       15.10      1.02 o 
   5   8   0       78.09       82.93      1.75 o 
  -7   9   0       10.55        8.30      0.91 o 
  -6   9   0        1.04        1.94      0.56 o 
  -5   9   0        0.00       -0.48      0.48 o 
  -4   9   0       42.55       41.99      1.17 o 
  -3   9   0      129.25      130.93      1.71 o 
  -2   9   0        0.02        0.57      1.06 o 
  -1   9   0        5.09        3.91      1.01 o 
   0   9   0       46.45       46.42      0.73 o 
   1   9   0        8.39        8.17      0.48 o 
   2   9   0       32.80       38.90      1.12 o 
   3   9   0       35.20       40.87      1.23 o 
   4   9   0       81.23       87.64      1.76 o 
  -7  10   0        0.02        0.53      0.81 o 
  -6  10   0        2.56        0.88      0.81 o 
  -5  10   0        9.62        8.45      0.87 o 
  -4  10   0        3.22        3.78      0.83 o 
  -3  10   0       10.41        9.85      0.83 o 
  -2  10   0        3.50        5.67      0.47 o 
  -1  10   0        1.43        2.56      0.44 o 
   0  10   0       52.71       58.56      1.28 o 
   1  10   0       21.47       19.86      0.71 o 
   2  10   0        0.22        2.81      0.75 o 
   3  10   0       35.12       32.92      1.24 o 
  -6  11   0        0.16        0.60      0.74 o 
  -5  11   0        0.76       -0.60      0.80 o 
  -4  11   0        0.07       -0.16      0.71 o 
  -3  11   0        4.52        3.27      0.81 o 
  -2  11   0       10.37        9.13      0.84 o 
  -1  11   0        2.46        2.48      0.74 o 
   0  11   0        0.75        0.69      0.50 o 
   1  11   0        9.75        6.90      0.82 o 
   2  11   0        0.02        3.49      0.85 o 
  -5  12   0        0.52        0.04      0.73 o 
  -4  12   0        5.75        7.54      0.97 o 
  -3  12   0        1.40        0.99      0.78 o 
  -2  12   0        8.84        6.13      0.92 o 
  -1  12   0        4.40        5.17      0.64 o 
   0  12   0        3.01        3.72      1.55 o 
   1  12   0       11.52       18.10      0.94 o 
  -3  13   0        0.02        0.85      0.91 o 
  -2  13   0        1.41       -0.34      0.93 o 
  -1  13   0        0.72        0.18      0.87 o 
   1 -13   1       93.51      101.07      4.07 o 
   2 -13   1        0.91        3.07      1.03 o 
   3 -13   1       21.13       23.57      1.20 o 
  -1 -12   1       30.60       29.63      1.23 o 
   0 -12   1        9.73        6.74      1.77 o 
   1 -12   1        0.00       -0.07      0.80 o 
   2 -12   1        2.69        3.63      0.81 o 
   3 -12   1       29.78       29.64      1.18 o 
   5 -12   1        4.45        6.49      0.85 o 
  -3 -11   1        5.36        6.08      1.00 o 
  -2 -11   1       17.86       22.07      1.06 o 
  -1 -11   1        1.59        1.89      0.84 o 
   0 -11   1       69.98       66.79      0.98 o 
   1 -11   1       33.38       32.48      3.10 o 
   2 -11   1       30.81       30.85      0.72 o 
   3 -11   1        2.92        1.86      0.81 o 
   4 -11   1        0.79        1.05      0.80 o 
   5 -11   1        2.65        2.59      0.77 o 
   6 -11   1       11.77       10.20      0.84 o 
  -3 -10   1        0.25        1.97      0.84 o 
  -2 -10   1       20.32       20.88      1.05 o 
  -1 -10   1        2.61        2.64      0.75 o 
   0 -10   1       66.73       63.89      0.89 o 
   1 -10   1        1.86        0.72      0.45 o 
   2 -10   1        1.06        1.07      0.56 o 
   3 -10   1        9.84        8.36      0.83 o 
   4 -10   1       21.42       20.09      1.00 o 
   5 -10   1       42.98       44.53      1.29 o 
   6 -10   1        0.58        0.15      0.71 o 
  -4  -9   1       37.56       37.49      1.26 o 
  -3  -9   1       10.74       11.03      0.88 o 
  -2  -9   1       88.57       91.31      1.58 o 
  -1  -9   1        2.56        3.75      0.44 o 
   0  -9   1       10.86       10.86      0.50 o 
   1  -9   1        3.02        3.58      0.89 o 
   2  -9   1      166.92      152.91      1.20 o 
   3  -9   1       96.38      102.65      1.58 o 
   4  -9   1        1.00        0.37      0.70 o 
   5  -9   1       40.00       45.07      1.20 o 
   6  -9   1        3.34        3.52      0.52 o 
   7  -9   1        0.00        1.40      0.54 o 
  -5  -8   1        1.91       -0.32      0.89 o 
  -4  -8   1       12.20       10.69      0.96 o 
  -3  -8   1       29.23       29.92      1.05 o 
  -2  -8   1        0.24       -0.01      0.66 o 
  -1  -8   1       15.14       15.71      0.58 o 
   0  -8   1      166.24      161.70      1.13 o 
   1  -8   1      334.19      333.05      3.58 o 
   2  -8   1       37.13       34.57      0.62 o 
   3  -8   1       25.77       30.72      0.59 o 
   4  -8   1        8.00        8.29      0.47 o 
   5  -8   1       11.44        9.73      0.45 o 
   6  -8   1       18.48       16.09      0.60 o 
   7  -8   1        3.99        6.96      0.88 o 
  -6  -7   1        3.59        2.07      0.82 o 
  -5  -7   1       26.36       29.52      1.18 o 
  -4  -7   1       77.04       81.86      1.53 o 
  -3  -7   1        6.10        6.58      0.75 o 
  -2  -7   1       93.03       90.43      1.38 o 
  -1  -7   1      523.77      521.74      1.86 o 
   0  -7   1       20.52       19.38      0.48 o 
   1  -7   1       86.47       77.65      0.76 o 
   2  -7   1       79.06       75.78      0.55 o 
   3  -7   1        8.29        8.09      0.39 o 
   4  -7   1       54.13       53.51      0.86 o 
   5  -7   1       17.80       18.62      0.70 o 
   6  -7   1       21.27       20.40      0.65 o 
   7  -7   1        6.77        5.86      0.90 o 
   8  -7   1        5.67        5.88      1.13 o 
  -6  -6   1        4.10        2.05      0.87 o 
  -5  -6   1      130.17      117.19      1.84 o 
  -4  -6   1      160.50      161.51      1.90 o 
  -3  -6   1      367.97      350.44      2.49 o 
  -2  -6   1        7.34        7.31      0.37 o 
  -1  -6   1      161.49      163.52      5.64 o 
   0  -6   1       84.45       78.69      1.17 o 
   1  -6   1      397.49      374.10      1.88 o 
   2  -6   1     1316.78     1355.16      4.97 o 
   3  -6   1      109.54      122.79      1.42 o 
   4  -6   1       78.40       74.02      0.79 o 
   5  -6   1       38.91       34.75      0.80 o 
   6  -6   1       67.92       67.03      0.92 o 
   7  -6   1        2.67        1.38      0.88 o 
   8  -6   1        0.41        2.50      1.07 o 
  -7  -5   1        0.00        1.24      0.76 o 
  -6  -5   1       32.13       31.61      2.19 o 
  -5  -5   1        0.08       -0.52      0.77 o 
  -4  -5   1        0.19        0.18      0.62 o 
  -3  -5   1       37.40       37.91      0.92 o 
  -2  -5   1      150.95      138.01      1.59 o 
  -1  -5   1      174.20      186.44      0.93 o 
   0  -5   1      437.81      466.23      2.67 o 
   1  -5   1      296.64      337.75      2.99 o 
   2  -5   1       35.49       41.40      1.84 o 
   3  -5   1        2.02        4.29      0.57 o 
   4  -5   1       43.62       41.85      0.61 o 
   5  -5   1      168.80      176.58      1.65 o 
   6  -5   1      179.26      169.82      1.99 o 
   7  -5   1        1.31        0.69      0.82 o 
   8  -5   1       12.70       15.92      1.18 o 
  -7  -4   1       26.93       27.11      2.26 o 
  -6  -4   1       22.53       18.53      1.46 o 
  -5  -4   1        1.80        2.07      0.67 o 
  -4  -4   1        6.19        5.05      0.61 o 
  -3  -4   1      407.24      393.90      2.27 o 
  -2  -4   1     1207.22     1203.97      9.95 o 
  -1  -4   1       32.84       27.51      0.48 o 
   0  -4   1      617.22      628.11      1.46 o 
   1  -4   1      608.17      633.30      1.28 o 
   2  -4   1        0.10        0.10      0.19 o 
   3  -4   1      128.83      125.10      0.80 o 
   4  -4   1      216.48      213.25      1.11 o 
   5  -4   1      200.43      199.20      1.04 o 
   6  -4   1        1.58        2.43      0.88 o 
   7  -4   1        1.03        0.41      0.89 o 
   8  -4   1        1.68        3.21      1.05 o 
  -7  -3   1        0.47       -0.36      0.58 o 
  -6  -3   1        9.57        6.87      1.31 o 
  -5  -3   1       36.58       40.38      0.69 o 
  -4  -3   1      151.10      151.20      2.45 o 
  -3  -3   1        0.06        0.57      0.24 o 
  -2  -3   1      123.75      120.04      0.57 o 
  -1  -3   1      282.67      298.15      5.34 o 
   0  -3   1      135.13      114.64      0.57 o 
   1  -3   1     1514.28     1445.44      3.82 o 
   2  -3   1        2.68        2.35      0.20 o 
   3  -3   1       45.92       57.65      0.55 o 
   4  -3   1        0.65        2.63      0.35 o 
   5  -3   1       44.83       50.73      0.57 o 
   6  -3   1        0.34       -0.30      0.81 o 
   7  -3   1        1.12        0.72      0.82 o 
   8  -3   1        5.30       10.74      1.03 o 
  -7  -2   1       22.13       24.09      0.95 o 
  -6  -2   1      152.79      157.88      2.27 o 
  -5  -2   1        2.62        2.11      0.25 o 
  -4  -2   1       60.47       64.43      0.82 o 
  -3  -2   1       70.71       82.63      0.63 o 
  -2  -2   1      527.70      514.48      3.96 o 
  -1  -2   1     1030.77      987.70      2.24 o 
   0  -2   1       94.01       85.72      2.07 o 
   1  -2   1       64.63       71.56      0.58 o 
   2  -2   1      680.36      703.91      1.93 o 
   3  -2   1        5.06        5.89      0.21 o 
   4  -2   1        5.66        5.57      0.40 o 
   5  -2   1        1.07        0.73      0.37 o 
   6  -2   1        6.06        3.91      0.83 o 
   7  -2   1       11.87       10.29      0.95 o 
   8  -2   1        0.94        2.81      0.87 o 
  -8  -1   1       12.10        7.91      0.87 o 
  -7  -1   1       15.66       14.97      1.15 o 
  -6  -1   1       16.11       13.48      0.49 o 
  -5  -1   1        3.50        3.76      0.26 o 
  -4  -1   1        6.72        5.27      0.26 o 
  -3  -1   1      879.15      929.78      2.84 o 
  -2  -1   1       28.33       24.05      0.56 o 
  -1  -1   1      277.09      289.74      1.11 o 
   1  -1   1     1335.97     1396.55      8.23 o 
   2  -1   1      190.40      217.42      1.67 o 
   3  -1   1      153.94      176.84      0.61 o 
   4  -1   1       65.27       57.15      1.07 o 
   5  -1   1        2.76        1.27      0.37 o 
   6  -1   1       73.87       72.52      0.91 o 
   7  -1   1        8.56        9.44      0.87 o 
   8  -1   1       14.88       13.73      1.03 o 
  -8   0   1        0.03       -0.03      0.73 o 
  -7   0   1       25.12       24.07      0.70 o 
  -6   0   1       22.26       26.08      0.52 o 
  -5   0   1       61.03       62.49      0.56 o 
  -4   0   1      200.47      232.06      0.80 o 
  -3   0   1       21.85       18.46      0.40 o 
  -2   0   1       41.53       42.01      0.26 o 
  -1   0   1      254.42      269.93      2.16 o 
   1   0   1     1856.73     1778.11      7.54 o 
   2   0   1       30.36       42.56      0.52 o 
   3   0   1        0.29        1.66      0.14 o 
   4   0   1        3.61        2.28      0.25 o 
   5   0   1        1.13        1.47      0.34 o 
   6   0   1       57.43       56.82      0.66 o 
   7   0   1       19.61       21.13      1.06 o 
   8   0   1       18.77       16.26      1.05 o 
  -8   1   1        0.91        1.66      0.81 o 
  -7   1   1        3.70        4.92      1.04 o 
  -6   1   1        0.06       -0.62      0.84 o 
  -5   1   1        4.22        4.99      0.28 o 
  -4   1   1      292.27      313.21      2.45 o 
  -3   1   1      247.80      263.75      1.24 o 
  -2   1   1     1823.64     1881.58     10.77 o 
  -1   1   1     2852.90     2794.07     30.85 o 
   1   1   1      920.42      994.43      3.55 o 
   2   1   1      696.12      681.91      2.95 o 
   3   1   1      175.50      171.39      0.58 o 
   4   1   1      145.80      156.20      0.81 o 
   5   1   1        1.81        1.02      0.29 o 
   6   1   1       28.72       30.39      0.57 o 
   7   1   1        0.00       -0.38      1.25 o 
  -8   2   1        8.52        7.43      0.65 o 
  -7   2   1       13.73       15.73      0.84 o 
  -6   2   1      126.83      114.42      1.15 o 
  -5   2   1        0.30        0.40      0.43 o 
  -4   2   1      196.05      170.52      2.31 o 
  -3   2   1      708.45      694.00      4.43 o 
  -2   2   1       52.59       57.49      0.75 o 
  -1   2   1     2780.13     2722.83     13.05 o 
   0   2   1      941.83      956.03      1.85 o 
   1   2   1      217.10      203.56      0.88 o 
   2   2   1      297.67      348.89      4.15 o 
   3   2   1       30.50       26.41      0.69 o 
   4   2   1      765.60      830.29      2.85 o 
   5   2   1        3.55        3.04      0.33 o 
   6   2   1       67.43       64.66      3.18 o 
   7   2   1       27.91       27.79      2.00 o 
  -8   3   1       55.35       48.67      4.36 o 
  -7   3   1       10.15       10.27      1.51 o 
  -6   3   1      358.88      350.38      6.48 o 
  -5   3   1      165.07      177.08      2.18 o 
  -4   3   1      229.57      233.05      2.62 o 
  -3   3   1      869.00      918.20      5.71 o 
  -2   3   1      157.94      158.54      1.32 o 
  -1   3   1      547.14      580.03      1.68 o 
   0   3   1     2806.72     2888.24      8.95 o 
   1   3   1        8.23        8.15      0.37 o 
   2   3   1     1761.12     1825.11      2.07 o 
   3   3   1       96.93      111.55      1.44 o 
   4   3   1      183.84      179.07      1.18 o 
   5   3   1       16.08       17.48      0.45 o 
   6   3   1       50.87       45.51      0.86 o 
   7   3   1       18.48       18.05      2.21 o 
  -8   4   1       45.24       46.98      2.42 o 
  -7   4   1        8.02        9.36      0.62 o 
  -6   4   1       20.31       20.27      0.69 o 
  -5   4   1      186.88      184.34      1.40 o 
  -4   4   1        2.32        5.49      0.28 o 
  -3   4   1      325.50      326.61      3.06 o 
  -2   4   1       99.77      113.41      0.54 o 
  -1   4   1      573.83      622.61      3.11 o 
   0   4   1     3306.10     3336.24     10.55 o 
   1   4   1       29.40       31.20      0.63 o 
   2   4   1      960.62      999.08      3.37 o 
   3   4   1      252.66      264.55      3.24 o 
   4   4   1        1.37        0.78      0.36 o 
   5   4   1       13.89       15.23      0.87 o 
   6   4   1       11.08        8.62      0.84 o 
   7   4   1        4.20        6.18      0.85 o 
  -8   5   1       42.92       47.02      2.17 o 
  -7   5   1       84.99       79.56      2.48 o 
  -6   5   1        5.71        5.13      0.53 o 
  -5   5   1       27.38       26.63      0.59 o 
  -4   5   1      120.17      117.76      1.05 o 
  -3   5   1       37.12       36.37      0.38 o 
  -2   5   1     1477.73     1447.00      1.57 o 
  -1   5   1      190.71      184.44      0.86 o 
   0   5   1     1113.66     1146.60      8.91 o 
   1   5   1        5.69        5.41      0.47 o 
   2   5   1       43.36       60.55      1.02 o 
   3   5   1        2.45        3.46      0.58 o 
   4   5   1        7.12        9.66      0.76 o 
   6   5   1        0.03       -0.08      0.75 o 
  -8   6   1        0.64        1.60      0.55 o 
  -7   6   1       51.95       51.41      0.95 o 
  -6   6   1        9.04        7.10      0.57 o 
  -5   6   1      353.81      362.14      3.76 o 
  -4   6   1       95.43       96.28      0.84 o 
  -3   6   1       20.51       23.38      0.35 o 
  -2   6   1      523.50      547.93      1.29 o 
  -1   6   1      339.75      347.40      2.07 o 
   0   6   1        0.06        4.29      0.41 o 
   1   6   1        2.21        1.44      0.46 o 
   2   6   1        0.06        0.42      0.51 o 
   3   6   1       24.20       19.76      0.85 o 
   4   6   1       39.23       43.83      1.18 o 
   5   6   1        7.53        4.65      0.83 o 
   6   6   1        4.27        4.24      0.92 o 
  -8   7   1        5.91        7.42      0.61 o 
  -7   7   1        7.35        6.05      1.00 o 
  -6   7   1        6.13        5.79      0.45 o 
  -5   7   1       55.95       61.13      0.68 o 
  -4   7   1      344.66      355.80      2.43 o 
  -3   7   1        0.24        0.50      0.39 o 
  -2   7   1      273.00      297.16      1.87 o 
  -1   7   1      157.23      171.94      1.21 o 
   0   7   1      102.51       99.85      1.42 o 
   1   7   1        1.37        0.55      0.54 o 
   2   7   1      132.16      135.14      1.64 o 
   3   7   1        4.72        7.46      0.78 o 
   4   7   1       18.17       16.25      0.96 o 
   5   7   1       17.85       15.94      1.09 o 
  -7   8   1        0.60        1.38      0.93 o 
  -6   8   1      167.35      163.49      3.30 o 
  -5   8   1       39.98       41.72      0.78 o 
  -4   8   1        6.50        6.07      0.45 o 
  -3   8   1      111.39      111.28      1.50 o 
  -2   8   1       13.93       13.95      0.58 o 
  -1   8   1       25.92       20.01      0.51 o 
   0   8   1      128.36      134.77      1.96 o 
   1   8   1        1.23        2.48      0.51 o 
   2   8   1       58.82       53.17      1.20 o 
   3   8   1       20.37       20.97      0.97 o 
   4   8   1       23.87       25.51      1.15 o 
   5   8   1        3.04        0.53      0.79 o 
  -7   9   1       16.24       15.07      1.00 o 
  -6   9   1        1.28        1.55      0.93 o 
  -5   9   1       23.39       24.82      1.35 o 
  -4   9   1        7.41        7.32      0.79 o 
  -3   9   1        1.87        2.30      0.71 o 
  -2   9   1       55.36       54.96      0.76 o 
  -1   9   1       59.75       58.44      0.78 o 
   0   9   1       82.59       76.83      0.90 o 
   1   9   1        8.41        7.21      0.72 o 
   2   9   1        2.05        1.65      0.67 o 
   3   9   1       10.71       14.49      0.96 o 
   4   9   1       73.75       82.54      1.76 o 
  -7  10   1        5.09        7.84      0.84 o 
  -6  10   1        0.56       -0.05      0.79 o 
  -5  10   1        2.35        1.78      0.83 o 
  -4  10   1        9.28        7.34      0.78 o 
  -3  10   1        5.82        6.54      0.76 o 
  -2  10   1        1.14        0.42      0.69 o 
  -1  10   1        0.83        0.90      0.42 o 
   0  10   1        5.07        5.51      1.17 o 
   1  10   1        8.07       11.24      0.80 o 
   2  10   1       29.16       26.83      1.10 o 
   3  10   1        6.77       11.95      1.03 o 
  -6  11   1        0.76        0.32      0.74 o 
  -5  11   1        1.10        1.15      0.83 o 
  -4  11   1        6.52        6.84      0.87 o 
  -3  11   1        6.37        5.47      0.85 o 
  -2  11   1        7.92        7.13      0.85 o 
  -1  11   1       18.56       21.44      1.68 o 
   0  11   1       53.63       55.83      1.16 o 
   1  11   1        0.86        3.37      0.80 o 
  -5  12   1        1.24        1.95      0.82 o 
  -4  12   1        0.27        0.12      0.84 o 
  -3  12   1        0.43        0.13      0.76 o 
  -2  12   1       10.22       11.19      1.02 o 
  -1  12   1        3.69        3.01      0.79 o 
   0  12   1        0.05        0.41      1.24 o 
   1  12   1        2.43        3.92      0.79 o 
  -3  13   1        2.90        0.81      0.93 o 
  -2  13   1        0.37       -0.25      0.91 o 
  -1  13   1        0.59        1.18      0.90 o 
   1 -13   2       19.58       25.92      0.85 o 
   2 -13   2        0.60        0.46      0.93 o 
   3 -13   2        2.06        3.23      0.96 o 
  -1 -12   2       53.93       67.00      1.59 o 
   0 -12   2        0.02        1.43      0.73 o 
   1 -12   2        0.08        1.55      0.63 o 
   2 -12   2       52.53       48.89      0.92 o 
   3 -12   2        1.42        0.96      0.92 o 
   4 -12   2        5.78        7.28      0.86 o 
   5 -12   2        0.04        0.13      0.72 o 
  -3 -11   2       20.33       26.72      1.17 o 
  -2 -11   2        3.45        1.40      0.76 o 
  -1 -11   2        6.85        5.84      0.85 o 
   0 -11   2       60.53       61.93      0.96 o 
   1 -11   2        7.45        9.56      0.60 o 
   2 -11   2        4.60        4.66      0.73 o 
   3 -11   2        4.82        4.74      0.80 o 
   4 -11   2        2.15        2.64      0.77 o 
   5 -11   2       24.89       22.31      1.11 o 
   6 -11   2        1.76        0.74      0.73 o 
  -4 -10   2        0.08        0.16      0.91 o 
  -3 -10   2       13.55       15.67      1.06 o 
  -2 -10   2        8.12        5.46      0.80 o 
  -1 -10   2        7.51        5.83      0.79 o 
   0 -10   2       32.19       31.72      2.20 o 
   1 -10   2        2.94        2.72      0.48 o 
   2 -10   2        0.79       -0.06      0.63 o 
   3 -10   2       16.59       13.36      0.57 o 
   4 -10   2       32.63       35.67      1.17 o 
   5 -10   2       34.68       34.41      1.16 o 
   6 -10   2        0.85        0.00      0.75 o 
  -4  -9   2        1.20        1.44      0.85 o 
  -3  -9   2        1.92        0.93      0.73 o 
  -2  -9   2        0.06        0.72      0.70 o 
  -1  -9   2        4.36        5.16      0.44 o 
   0  -9   2       56.80       53.30      0.80 o 
   1  -9   2       15.73       14.50      0.59 o 
   2  -9   2       20.50       17.57      0.76 o 
   3  -9   2       96.81       99.91      3.71 o 
   4  -9   2        7.50        7.63      0.78 o 
   5  -9   2        0.04       -0.21      0.71 o 
   6  -9   2        0.96        0.73      0.50 o 
   7  -9   2        5.41        5.77      0.63 o 
  -5  -8   2        4.79        4.79      0.85 o 
  -4  -8   2       37.01       43.89      1.30 o 
  -3  -8   2        3.06        2.13      0.73 o 
  -2  -8   2        8.16        7.39      0.78 o 
  -1  -8   2        6.81        4.55      1.46 o 
   0  -8   2       65.01       61.59      0.79 o 
   1  -8   2      161.43      166.95      1.47 o 
   2  -8   2        8.69        8.79      0.48 o 
   3  -8   2        6.53        7.79      0.71 o 
   4  -8   2        5.30        7.02      0.73 o 
   5  -8   2        1.74        2.59      0.64 o 
   6  -8   2        0.23        0.71      0.48 o 
   7  -8   2        0.40        1.35      0.81 o 
  -6  -7   2        0.14        0.79      0.88 o 
  -5  -7   2       25.71       27.49      1.12 o 
  -4  -7   2      204.43      203.99      2.22 o 
  -3  -7   2       31.04       28.99      1.06 o 
  -2  -7   2       15.63       14.15      0.80 o 
  -1  -7   2       20.62       16.34      0.70 o 
   0  -7   2      423.27      435.06      1.68 o 
   1  -7   2       12.72       13.92      0.49 o 
   2  -7   2       11.15        9.65      0.42 o 
   3  -7   2      118.31      131.78      1.49 o 
   4  -7   2       24.64       22.47      0.84 o 
   5  -7   2        0.11       -0.42      0.60 o 
   6  -7   2       18.35       13.47      0.59 o 
   7  -7   2       10.22        7.99      0.97 o 
  -6  -6   2        7.04        4.43      0.78 o 
  -5  -6   2      167.99      183.55      2.17 o 
  -4  -6   2       80.27       79.42      1.41 o 
  -3  -6   2       58.65       56.47      1.21 o 
  -2  -6   2      360.61      372.02      1.44 o 
  -1  -6   2      414.88      414.34      1.82 o 
   0  -6   2       11.76       13.85      0.88 o 
   1  -6   2       83.63       88.36      3.64 o 
   2  -6   2       26.59       38.68      0.84 o 
   3  -6   2       42.48       40.92      0.88 o 
   4  -6   2       12.86       10.43      0.64 o 
   5  -6   2        2.80        3.03      0.74 o 
   6  -6   2       42.77       37.19      0.76 o 
   7  -6   2       28.33       28.24      1.24 o 
   8  -6   2        2.53        0.58      1.02 o 
  -7  -5   2        0.94        1.32      0.79 o 
  -6  -5   2       14.97       13.06      0.62 o 
  -5  -5   2      122.13      130.64      1.78 o 
  -4  -5   2       50.34       51.70      1.11 o 
  -3  -5   2        1.75        2.65      0.56 o 
  -2  -5   2      104.45      112.44      2.61 o 
  -1  -5   2      526.93      522.50      4.98 o 
   0  -5   2      340.71      341.09      2.32 o 
   1  -5   2      180.73      199.04      1.40 o 
   2  -5   2        0.36        1.99      0.44 o 
   3  -5   2      161.75      154.23      1.40 o 
   4  -5   2        1.39        2.41      0.48 o 
   5  -5   2      468.93      463.22      1.92 o 
   6  -5   2       16.68       12.67      0.61 o 
   7  -5   2        0.36        1.14      0.87 o 
   8  -5   2        0.98       -0.50      0.91 o 
  -7  -4   2        1.40        1.77      0.66 o 
  -6  -4   2        1.00        0.57      0.81 o 
  -5  -4   2        2.94        3.62      0.74 o 
  -4  -4   2        4.19        4.13      0.60 o 
  -3  -4   2        3.78        3.91      0.49 o 
  -2  -4   2        0.15        0.42      0.13 o 
  -1  -4   2        0.35        0.34      0.32 o 
   0  -4   2      322.57      336.49      1.11 o 
   1  -4   2      781.49      785.11      2.44 o 
   2  -4   2        0.23        0.45      0.34 o 
   3  -4   2      351.03      374.74      1.95 o 
   4  -4   2        9.56        8.66      0.55 o 
   5  -4   2      127.76      125.19      1.62 o 
   6  -4   2       12.37       10.38      0.91 o 
   7  -4   2       28.23       29.50      1.25 o 
   8  -4   2        0.00        1.36      0.98 o 
  -7  -3   2        0.52       -0.02      0.67 o 
  -6  -3   2        2.81        3.00      0.46 o 
  -5  -3   2       23.65       26.72      0.74 o 
  -4  -3   2      109.00      105.45      1.41 o 
  -3  -3   2        4.46        3.70      0.60 o 
  -2  -3   2       79.45       74.94      0.35 o 
  -1  -3   2      128.91      141.61      3.63 o 
   0  -3   2      131.75      126.91      0.83 o 
   1  -3   2     1692.64     1693.81      3.22 o 
   2  -3   2      144.85      119.33      0.98 o 
   3  -3   2       38.76       32.79      0.62 o 
   4  -3   2       21.05       22.45      0.63 o 
   5  -3   2      209.25      209.82      1.27 o 
   6  -3   2        0.16        0.10      0.75 o 
   7  -3   2        0.72       -0.55      0.89 o 
   8  -3   2        0.42        2.09      1.05 o 
  -8  -2   2        5.37        8.46      0.81 o 
  -7  -2   2        4.62        3.31      0.71 o 
  -6  -2   2        1.36        0.84      0.35 o 
  -5  -2   2        7.67        7.21      0.32 o 
  -4  -2   2       70.90       71.10      0.68 o 
  -3  -2   2      409.95      409.17      3.68 o 
  -2  -2   2        2.03        3.90      0.32 o 
  -1  -2   2      533.75      518.58      2.59 o 
   0  -2   2      778.46      762.51      7.14 o 
   1  -2   2     1759.37     1808.17     23.98 o 
   2  -2   2      967.80      971.06      2.48 o 
   3  -2   2      511.28      537.10      1.48 o 
   4  -2   2      134.30      128.67      0.72 o 
   5  -2   2       85.04       82.99      1.45 o 
   6  -2   2       14.94       14.40      0.58 o 
   7  -2   2        4.20        4.06      0.87 o 
   8  -2   2        0.01        0.24      0.76 o 
  -8  -1   2        3.29        0.29      0.60 o 
  -7  -1   2        1.01        1.66      0.43 o 
  -6  -1   2        0.38       -0.34      0.34 o 
  -5  -1   2        0.02       -0.23      0.23 o 
  -4  -1   2       36.72       39.93      0.41 o 
  -3  -1   2       53.41       46.80      1.24 o 
  -2  -1   2       74.67       61.51      2.76 o 
  -1  -1   2      420.48      419.00      0.93 o 
   0  -1   2     1639.61     1569.92      8.59 o 
   1  -1   2     1978.99     1964.66     11.48 o 
   2  -1   2      694.97      685.18      2.56 o 
   3  -1   2       25.21       32.49      0.75 o 
   4  -1   2       37.17       37.95      0.52 o 
   5  -1   2        3.58        3.88      0.53 o 
   6  -1   2        1.21        1.34      0.48 o 
   7  -1   2        0.12        0.48      0.81 o 
   8  -1   2        0.00        1.85      0.88 o 
  -8   0   2        0.97        1.23      1.11 o 
  -7   0   2        2.46        1.16      0.36 o 
  -6   0   2       22.33       18.85      0.48 o 
  -5   0   2        5.03        3.37      0.34 o 
  -4   0   2       26.48       20.50      0.30 o 
  -3   0   2     1276.53     1359.98      2.31 o 
  -2   0   2     1081.09     1112.03      1.31 o 
  -1   0   2     1350.10     1303.89      3.11 o 
   0   0   2     1606.62     1611.66      8.69 o 
   1   0   2     1147.91     1250.70      5.70 o 
   2   0   2      934.60      916.75      1.01 o 
   3   0   2        2.08        2.92      0.25 o 
   4   0   2       53.77       55.08      0.42 o 
   5   0   2       69.91       71.09      0.73 o 
   6   0   2       47.12       45.85      2.44 o 
   7   0   2        0.88        0.17      0.48 o 
   8   0   2        1.24        0.73      0.86 o 
  -8   1   2        0.00        1.18      0.64 o 
  -7   1   2        9.85        7.87      0.55 o 
  -6   1   2       91.65       81.98      1.63 o 
  -5   1   2       70.78       66.95      0.65 o 
  -4   1   2       99.63       84.79      0.63 o 
  -3   1   2       48.97       75.32      0.31 o 
  -2   1   2     3153.45     3183.61     25.69 o 
  -1   1   2        5.03        4.72      0.17 o 
   0   1   2      836.00      934.42      1.05 o 
   1   1   2     5148.79     5063.47     22.59 o 
   2   1   2       66.39       65.88      0.41 o 
   3   1   2      303.95      300.89      0.86 o 
   4   1   2        9.74        7.34      0.31 o 
   5   1   2       23.78       25.15      0.80 o 
   6   1   2       15.98       14.04      0.60 o 
   7   1   2        0.12        0.53      1.15 o 
  -8   2   2       24.62       16.77      0.73 o 
  -7   2   2      134.52      123.77      3.03 o 
  -6   2   2       82.53       85.54      2.41 o 
  -5   2   2       25.70       28.97      0.66 o 
  -4   2   2     1261.80     1397.31      3.23 o 
  -3   2   2      283.20      317.14      1.56 o 
  -2   2   2     1673.91     1566.12      3.12 o 
  -1   2   2     5243.42     4879.46     13.53 o 
   0   2   2    12993.13    12097.25     52.89 o 
   1   2   2      108.22      126.84      0.54 o 
   2   2   2      503.82      497.40      1.10 o 
   3   2   2      485.54      485.73      1.63 o 
   4   2   2      128.53      131.89      0.78 o 
   5   2   2       30.37       26.34      0.63 o 
   6   2   2       28.16       27.65      0.70 o 
   7   2   2       10.51        8.29      1.45 o 
  -8   3   2        7.30        4.95      0.59 o 
  -7   3   2        0.28       -0.37      0.78 o 
  -6   3   2       18.40       18.47      1.19 o 
  -5   3   2       20.50       25.76      0.70 o 
  -4   3   2      228.26      243.36      2.75 o 
  -3   3   2      260.66      247.95      1.46 o 
  -2   3   2       54.49       48.81      0.85 o 
  -1   3   2      592.91      656.57      2.40 o 
   0   3   2     6465.43     6220.37     23.54 o 
   1   3   2      216.25      231.83      1.95 o 
   2   3   2        1.69        1.17      0.19 o 
   3   3   2       80.24       91.71      0.89 o 
   4   3   2      227.38      226.64      1.72 o 
   5   3   2       17.73       16.55      1.02 o 
   6   3   2       16.75       19.01      0.96 o 
   7   3   2       10.22        5.74      0.89 o 
  -8   4   2       31.32       24.24      0.94 o 
  -7   4   2        0.85        0.86      0.59 o 
  -6   4   2        2.97        3.16      0.72 o 
  -5   4   2       78.12       70.16      0.62 o 
  -4   4   2       45.57       42.59      0.46 o 
  -3   4   2      599.28      558.56      3.12 o 
  -2   4   2      227.66      206.26      0.76 o 
  -1   4   2       15.73       12.49      0.25 o 
   0   4   2      135.96      161.21      4.01 o 
   1   4   2       59.11       56.99      0.82 o 
   2   4   2      556.85      576.47      7.41 o 
   3   4   2        3.93        3.93      0.31 o 
   4   4   2        0.26        0.09      0.62 o 
   5   4   2        4.18        3.52      0.75 o 
   6   4   2       13.78       16.23      1.02 o 
  -7   5   2       25.26       25.90      1.02 o 
  -6   5   2        0.35        0.41      0.43 o 
  -5   5   2        7.21        7.28      0.35 o 
  -4   5   2        0.97        0.90      0.36 o 
  -3   5   2      454.84      447.00      2.22 o 
  -2   5   2      306.67      338.34      1.52 o 
  -1   5   2        4.04        3.40      0.24 o 
   0   5   2      558.95      574.78      1.37 o 
   1   5   2      657.71      696.04      2.82 o 
   2   5   2       83.45       80.55      1.15 o 
   3   5   2       15.38       15.38      0.76 o 
   4   5   2        5.03        3.97      0.69 o 
   5   5   2       53.80       55.29      1.39 o 
   6   5   2       35.07       37.03      1.32 o 
  -7   6   2        3.20        4.54      0.54 o 
  -6   6   2       17.87       18.06      0.61 o 
  -5   6   2        7.55        7.94      0.39 o 
  -4   6   2      107.20      115.94      0.76 o 
  -3   6   2        0.36        0.03      0.22 o 
  -2   6   2      170.90      192.34      2.62 o 
  -1   6   2      331.89      350.22      1.19 o 
   0   6   2        1.44        0.33      0.38 o 
   1   6   2       38.16       32.63      0.80 o 
   2   6   2        4.17        6.13      0.63 o 
   3   6   2       42.53       43.90      1.12 o 
   4   6   2       28.65       25.65      1.03 o 
   5   6   2        6.19        7.10      0.90 o 
   6   6   2        4.73        1.60      0.77 o 
  -8   7   2       10.31       10.35      3.10 o 
  -7   7   2       15.78       15.38      0.64 o 
  -6   7   2      102.12      102.12      2.50 o 
  -5   7   2        3.08        3.95      0.49 o 
  -4   7   2      112.86      116.79      3.08 o 
  -3   7   2      396.67      393.42      3.04 o 
  -2   7   2       67.59       60.63      0.93 o 
  -1   7   2       39.58       37.83      0.74 o 
   0   7   2       60.92       64.18      1.03 o 
   1   7   2      260.84      257.70      2.05 o 
   2   7   2      116.73      107.25      1.51 o 
   3   7   2        1.87        1.31      0.69 o 
   4   7   2       34.97       29.04      1.14 o 
   5   7   2        0.00       -0.10      0.79 o 
  -7   8   2        0.01        0.88      0.80 o 
  -6   8   2       21.61       19.85      1.52 o 
  -5   8   2        8.18        8.34      0.53 o 
  -4   8   2       27.52       28.20      0.73 o 
  -3   8   2        1.57        0.78      0.63 o 
  -2   8   2        1.91        2.03      0.60 o 
  -1   8   2       24.35       18.69      0.51 o 
   0   8   2       63.83       58.70      1.07 o 
   1   8   2        4.22        6.84      0.66 o 
   2   8   2        0.00        0.38      0.63 o 
   3   8   2        8.87        5.77      0.73 o 
   4   8   2        8.13        5.01      0.86 o 
  -7   9   2       16.99       17.97      1.01 o 
  -6   9   2       18.56       22.04      0.86 o 
  -5   9   2       50.11       51.06      0.85 o 
  -4   9   2       14.34       19.12      0.94 o 
  -3   9   2       29.66       25.95      0.97 o 
  -2   9   2      173.10      160.55      1.85 o 
  -1   9   2        0.03       -0.33      0.39 o 
   0   9   2        4.37        2.45      0.86 o 
   1   9   2        1.56        1.87      0.44 o 
   2   9   2       15.57       11.56      0.86 o 
   3   9   2       42.72       38.76      1.24 o 
   4   9   2       16.47       13.29      1.07 o 
  -6  10   2       52.95       52.84      1.37 o 
  -5  10   2       29.01       26.19      1.03 o 
  -4  10   2       14.18       13.98      0.95 o 
  -3  10   2        0.01       -0.13      0.74 o 
  -2  10   2       41.71       44.85      1.19 o 
  -1  10   2        5.53        3.28      0.44 o 
   0  10   2        1.21        1.23      1.23 o 
   1  10   2      172.85      164.13      6.73 o 
   2  10   2        4.81        6.00      0.82 o 
   3  10   2        2.52        2.78      0.91 o 
  -6  11   2        0.25        0.18      0.74 o 
  -5  11   2        4.07        4.79      0.89 o 
  -4  11   2        0.89        0.72      0.82 o 
  -3  11   2        2.74        2.29      0.75 o 
  -2  11   2        0.09       -0.80      0.80 o 
  -1  11   2       54.08       53.68      1.35 o 
   0  11   2        1.45        1.77      0.62 o 
   1  11   2        8.82        7.55      0.59 o 
   2  11   2       25.12       30.92      1.17 o 
  -5  12   2        0.84        1.17      0.91 o 
  -4  12   2        0.01       -0.44      0.70 o 
  -3  12   2       33.63       31.91      1.22 o 
  -2  12   2       18.94       18.24      1.09 o 
  -1  12   2        1.36        0.65      0.78 o 
   0  12   2       22.24       22.15      0.87 o 
   1 -13   3        0.19        1.34      1.16 o 
   2 -13   3       69.91       73.02      3.36 o 
   3 -13   3        9.95       11.55      1.12 o 
  -1 -12   3       17.63       16.66      1.03 o 
   0 -12   3      130.15      149.83      2.12 o 
   1 -12   3       19.78       17.70      1.37 o 
   2 -12   3        0.16        3.44      1.61 o 
   3 -12   3       73.07       73.09      1.61 o 
   4 -12   3        4.65        6.45      0.98 o 
  -3 -11   3       52.64       57.59      1.57 o 
  -2 -11   3       51.92       58.97      1.50 o 
  -1 -11   3        4.40        5.94      0.85 o 
   0 -11   3        6.12        9.05      0.57 o 
   1 -11   3      507.98      512.55      3.11 o 
   2 -11   3        0.37        0.02      0.59 o 
   3 -11   3       88.52       88.42      1.11 o 
   4 -11   3       81.55       80.44      1.64 o 
   5 -11   3       11.24       11.95      1.02 o 
  -4 -10   3       20.02       26.19      1.15 o 
  -3 -10   3       15.62       15.69      1.06 o 
  -2 -10   3       72.01       69.44      1.46 o 
  -1 -10   3      176.38      173.01      2.07 o 
   0 -10   3       99.74       95.42      2.17 o 
   1 -10   3       10.12        8.18      0.55 o 
   2 -10   3      158.70      159.82      2.77 o 
   3 -10   3       58.90       59.37      3.32 o 
   4 -10   3       12.38       14.87      0.91 o 
   5 -10   3      100.63      113.89      1.85 o 
   6 -10   3        0.93        2.68      0.88 o 
  -4  -9   3       62.71       67.90      1.58 o 
  -3  -9   3       28.69       28.19      1.10 o 
  -2  -9   3        1.59        0.50      0.66 o 
  -1  -9   3        9.34        8.75      0.48 o 
   0  -9   3      125.44      123.39      3.32 o 
   1  -9   3      239.28      243.33      6.52 o 
   2  -9   3      268.45      278.34      1.77 o 
   3  -9   3      417.70      420.57     13.09 o 
   4  -9   3        9.76        9.68      0.86 o 
   5  -9   3       33.48       37.80      1.14 o 
   6  -9   3       23.91       28.67      0.78 o 
   7  -9   3        0.09       -0.05      0.71 o 
  -5  -8   3        0.01       -0.83      0.83 o 
  -4  -8   3       25.11       26.91      1.07 o 
  -3  -8   3       32.27       32.32      1.10 o 
  -2  -8   3      366.51      343.52      2.62 o 
  -1  -8   3      625.96      628.07      2.19 o 
   0  -8   3      533.15      504.04      4.10 o 
   1  -8   3      688.78      688.37      3.12 o 
   2  -8   3       82.20       84.63      1.90 o 
   3  -8   3       27.24       30.47      0.97 o 
   4  -8   3        5.44        7.25      0.73 o 
   5  -8   3        4.04        5.57      0.73 o 
   6  -8   3        2.36        2.60      0.59 o 
   7  -8   3        0.13       -0.81      0.81 o 
  -6  -7   3        6.07        2.70      0.85 o 
  -5  -7   3        3.69        3.64      0.84 o 
  -4  -7   3      116.66      111.95      1.70 o 
  -3  -7   3      270.32      264.76      2.35 o 
  -2  -7   3      732.38      697.03      3.46 o 
  -1  -7   3      876.11      844.10      4.99 o 
   0  -7   3       13.05       14.29      0.50 o 
   1  -7   3      134.56      126.98      2.16 o 
   2  -7   3       45.92       45.51      0.95 o 
   3  -7   3        7.33        6.72      0.65 o 
   4  -7   3       12.53       13.43      0.75 o 
   5  -7   3        1.39        1.65      0.60 o 
   6  -7   3        0.00        0.09      0.48 o 
   7  -7   3        1.72       -0.89      0.89 o 
  -6  -6   3       75.85       74.52      1.10 o 
  -5  -6   3      217.47      217.97      2.31 o 
  -4  -6   3      167.24      175.03      1.95 o 
  -3  -6   3      656.01      595.54      3.20 o 
  -2  -6   3       28.00       27.59      0.85 o 
  -1  -6   3        2.09        4.86      0.93 o 
   0  -6   3       12.57       10.48      0.35 o 
   1  -6   3       19.04       20.21      0.62 o 
   2  -6   3      480.34      465.79      2.45 o 
   3  -6   3      113.74      101.29      1.28 o 
   4  -6   3       22.04       17.99      0.73 o 
   5  -6   3        0.15       -0.03      0.59 o 
   6  -6   3       14.62       18.14      0.65 o 
   7  -6   3        9.05        8.49      1.00 o 
  -7  -5   3       45.73       38.85      1.29 o 
  -6  -5   3       80.55       94.04      1.24 o 
  -5  -5   3      347.00      352.13      2.72 o 
  -4  -5   3      226.40      223.87      2.04 o 
  -3  -5   3        1.82        1.79      0.53 o 
  -2  -5   3       91.36       81.87      1.16 o 
  -1  -5   3      153.01      161.49      0.88 o 
   0  -5   3      257.58      235.35      3.05 o 
   1  -5   3      169.44      164.92      1.31 o 
   2  -5   3        0.54        0.75      0.44 o 
   3  -5   3       44.22       45.18      0.87 o 
   4  -5   3       28.26       31.48      0.81 o 
   5  -5   3       33.39       34.11      0.96 o 
   6  -5   3        2.61        1.47      0.50 o 
   7  -5   3        1.19        1.51      0.80 o 
  -7  -4   3       34.02       39.73      1.28 o 
  -6  -4   3       44.66       49.19      0.88 o 
  -5  -4   3      267.88      249.03      2.15 o 
  -4  -4   3        6.26        7.29      0.60 o 
  -3  -4   3       62.46       58.31      0.94 o 
  -2  -4   3      153.71      120.55      1.48 o 
  -1  -4   3     2894.42     2982.68     12.30 o 
   0  -4   3       29.16       30.94      0.53 o 
   1  -4   3        4.71        1.92      0.34 o 
   2  -4   3     1442.22     1436.53      3.72 o 
   3  -4   3       62.48       50.78      0.84 o 
   4  -4   3      108.98      116.01      1.29 o 
   5  -4   3       16.01        9.62      0.71 o 
   6  -4   3      176.08      180.78      2.13 o 
   7  -4   3        3.73        3.11      0.94 o 
   8  -4   3        0.24       -0.83      0.97 o 
  -7  -3   3        2.49        1.25      0.76 o 
  -6  -3   3        0.03       -0.10      0.63 o 
  -5  -3   3      126.07      118.13      2.96 o 
  -4  -3   3      193.78      189.85      1.92 o 
  -3  -3   3      588.86      569.03      1.57 o 
  -2  -3   3      216.37      238.30      2.62 o 
  -1  -3   3      317.65      347.41      0.82 o 
   0  -3   3        1.88        2.36      0.64 o 
   1  -3   3      105.32       87.94      0.54 o 
   2  -3   3     2638.56     2671.26     33.46 o 
   3  -3   3        3.28        7.78      0.45 o 
   4  -3   3      216.91      212.18      1.60 o 
   5  -3   3      209.97      203.38      1.29 o 
   6  -3   3      140.70      139.69      1.90 o 
   7  -3   3        0.45        0.00      0.86 o 
   8  -3   3        3.77        5.15      1.09 o 
  -8  -2   3       30.25       30.90      1.16 o 
  -7  -2   3       11.88       11.56      0.89 o 
  -6  -2   3      132.80      133.11      1.31 o 
  -5  -2   3       41.74       41.59      0.52 o 
  -4  -2   3        1.05        1.04      0.27 o 
  -3  -2   3        9.89        8.78      0.29 o 
  -2  -2   3      358.06      381.03      2.40 o 
  -1  -2   3     2184.85     2049.97     11.98 o 
   0  -2   3     1347.57     1310.76      2.79 o 
   1  -2   3      324.64      342.66      1.47 o 
   2  -2   3      130.63      126.51      1.02 o 
   3  -2   3      150.29      150.68      1.22 o 
   4  -2   3      218.94      218.57      1.15 o 
   5  -2   3      154.16      158.02      0.93 o 
   6  -2   3        3.33        3.82      0.53 o 
   7  -2   3        0.08        0.05      0.91 o 
   8  -2   3        7.23        8.68      1.21 o 
  -7  -1   3        4.01        4.21      1.51 o 
  -6  -1   3        2.58        1.93      0.41 o 
  -5  -1   3       49.99       47.84      0.98 o 
  -4  -1   3       34.65       27.73      0.38 o 
  -3  -1   3      336.71      317.39      0.85 o 
  -2  -1   3     1434.28     1383.81      1.45 o 
  -1  -1   3     1527.99     1564.16     14.92 o 
   0  -1   3      362.83      351.88      1.25 o 
   1  -1   3     1001.77     1027.45      2.41 o 
   2  -1   3       24.97       21.97      1.05 o 
   3  -1   3      202.22      202.55      0.99 o 
   4  -1   3       65.06       64.33      0.80 o 
   5  -1   3       13.62       15.17      0.85 o 
   6  -1   3        6.14        5.07      0.54 o 
   7  -1   3        0.46       -0.17      0.66 o 
  -8   0   3        0.47       -0.62      0.62 o 
  -7   0   3        1.30        0.84      0.69 o 
  -6   0   3        8.51        9.37      0.63 o 
  -5   0   3       63.54       66.59      1.92 o 
  -4   0   3      346.34      337.32      3.28 o 
  -3   0   3       64.24       53.06      0.66 o 
  -2   0   3      755.41      774.97      0.89 o 
  -1   0   3      800.62      804.49      4.53 o 
   0   0   3       83.14       73.22      0.61 o 
   1   0   3      148.93      122.84      0.48 o 
   2   0   3      101.16       96.36      0.36 o 
   3   0   3        6.97        6.85      0.25 o 
   4   0   3        8.99        9.10      0.32 o 
   5   0   3        0.32       -0.21      0.65 o 
   6   0   3       18.82       15.54      0.65 o 
   7   0   3        9.62        9.47      0.99 o 
  -8   1   3        6.12        3.39      0.67 o 
  -7   1   3        1.44       -0.36      0.87 o 
  -6   1   3      188.13      188.26      1.42 o 
  -5   1   3      140.58      140.46      0.90 o 
  -4   1   3        1.74        1.83      0.15 o 
  -3   1   3      612.57      633.63      2.78 o 
  -2   1   3      148.32      150.39      1.10 o 
  -1   1   3     1389.59     1315.78      4.11 o 
   0   1   3      519.61      549.20      2.31 o 
   1   1   3       41.64       50.69      0.42 o 
   2   1   3      350.77      334.20      1.01 o 
   3   1   3      189.28      178.37      1.28 o 
   4   1   3        2.35        2.53      0.28 o 
   5   1   3       13.52       13.91      0.56 o 
   6   1   3        6.96        7.31      0.60 o 
   7   1   3        3.07        1.08      0.99 o 
  -8   2   3       14.40       11.02      1.79 o 
  -7   2   3        0.27       -0.49      0.49 o 
  -6   2   3        2.37        3.62      0.51 o 
  -5   2   3       74.71       77.51      2.12 o 
  -4   2   3        2.62        0.77      0.40 o 
  -3   2   3       86.96       89.07      0.64 o 
  -2   2   3        9.99       11.86      0.28 o 
  -1   2   3        0.01        0.31      0.10 o 
   0   2   3       13.36       18.36      0.79 o 
   1   2   3      394.13      419.87      1.96 o 
   2   2   3       56.14       60.65      0.38 o 
   3   2   3       44.65       40.23      0.66 o 
   4   2   3       40.66       39.32      0.50 o 
   5   2   3        0.42        0.47      0.44 o 
   6   2   3        2.44        3.31      0.52 o 
   7   2   3        8.00        9.73      0.93 o 
  -8   3   3        4.67        2.91      0.69 o 
  -7   3   3        6.75        7.20      0.59 o 
  -6   3   3       55.46       54.75      0.86 o 
  -5   3   3       73.09       77.38      1.23 o 
  -4   3   3      138.84      140.34      1.90 o 
  -3   3   3       62.23       66.65      0.69 o 
  -2   3   3      229.58      233.76      1.46 o 
  -1   3   3      981.92     1006.68      1.38 o 
   0   3   3       18.23       18.71      0.28 o 
   1   3   3        0.06        0.49      0.14 o 
   2   3   3        4.75       10.32      0.26 o 
   3   3   3       54.90       57.71      0.52 o 
   4   3   3        7.31        7.08      0.50 o 
   5   3   3        1.78        1.92      0.70 o 
   6   3   3        3.34        1.35      0.78 o 
   7   3   3        0.46        1.60      0.84 o 
  -8   4   3        6.55        6.64      0.65 o 
  -7   4   3        5.61        3.51      0.69 o 
  -6   4   3       16.11       14.22      0.57 o 
  -5   4   3        0.03       -0.26      0.26 o 
  -4   4   3       11.80       12.56      0.32 o 
  -3   4   3      212.57      220.21      1.61 o 
  -2   4   3        4.08        7.25      0.36 o 
  -1   4   3        0.17        1.04      0.17 o 
   0   4   3     1760.44     1891.93      3.84 o 
   1   4   3      245.50      253.46      7.87 o 
   2   4   3       39.77       39.01      0.63 o 
   3   4   3        5.94        3.25      0.37 o 
   4   4   3       58.92       61.56      1.27 o 
   5   4   3        1.19        0.66      0.75 o 
   6   4   3        0.14        0.66      0.79 o 
  -8   5   3        5.96        5.97      0.80 o 
  -7   5   3        6.79        4.87      0.86 o 
  -6   5   3       34.88       34.32      1.01 o 
  -5   5   3       50.40       51.15      1.51 o 
  -4   5   3        6.29       10.20      0.32 o 
  -3   5   3       19.06       21.39      0.29 o 
  -2   5   3      123.11      141.42      0.53 o 
  -1   5   3      912.00      978.69      4.36 o 
   0   5   3       54.53       42.85      0.57 o 
   1   5   3       18.32       13.41      0.60 o 
   2   5   3       37.31       39.13      0.90 o 
   3   5   3       46.62       47.97      1.09 o 
   4   5   3       11.91       13.05      0.91 o 
   5   5   3        2.96        1.21      0.85 o 
   6   5   3        5.89        7.93      0.92 o 
  -8   6   3        0.04       -0.16      0.77 o 
  -7   6   3        0.09       -0.61      0.73 o 
  -6   6   3        5.00        4.63      0.91 o 
  -5   6   3        9.81        9.13      0.62 o 
  -4   6   3      101.70      103.30      1.35 o 
  -3   6   3       13.48       10.88      0.60 o 
  -2   6   3      117.99      103.56      0.95 o 
  -1   6   3      132.14      147.86      0.84 o 
   0   6   3       47.58       47.14      0.83 o 
   1   6   3        0.32        0.67      0.51 o 
   2   6   3       23.68       21.43      0.83 o 
   3   6   3       10.95       11.34      0.80 o 
   4   6   3       19.29       19.86      1.02 o 
   5   6   3       33.93       34.98      1.20 o 
  -8   7   3        1.22        0.49      2.14 o 
  -7   7   3        0.11       -0.38      0.75 o 
  -6   7   3       15.32       15.53      0.95 o 
  -5   7   3       43.30       42.74      0.75 o 
  -4   7   3       18.43       15.91      0.53 o 
  -3   7   3        5.08        4.91      0.42 o 
  -2   7   3       10.23       19.35     10.20 o 
  -1   7   3        8.91        5.55      0.49 o 
   0   7   3       34.99       33.79      0.81 o 
   1   7   3        8.30        8.27      0.67 o 
   2   7   3       24.08       21.42      0.86 o 
   3   7   3       28.70       25.67      0.99 o 
   4   7   3        2.00       -0.41      0.78 o 
   5   7   3        0.77        0.67      0.72 o 
  -7   8   3        0.00       -0.46      0.74 o 
  -6   8   3        6.51        9.56      1.56 o 
  -5   8   3       45.73       47.72      0.81 o 
  -4   8   3        5.29        4.64      0.44 o 
  -3   8   3        8.98        8.16      0.47 o 
  -2   8   3       17.75       17.16      0.81 o 
  -1   8   3       44.55       49.22      0.93 o 
   0   8   3      109.74       99.20      1.33 o 
   1   8   3       22.22       19.11      0.80 o 
   2   8   3       12.57        9.03      0.76 o 
   3   8   3        2.29        0.65      0.73 o 
   4   8   3        0.11       -0.77      0.77 o 
  -7   9   3        1.16        0.58      0.79 o 
  -6   9   3       23.74       21.50      0.71 o 
  -5   9   3       60.92       64.11      1.87 o 
  -4   9   3        8.96        8.11      0.77 o 
  -3   9   3        0.00        0.49      0.44 o 
  -2   9   3        0.12       -0.20      0.70 o 
  -1   9   3       44.82       46.22      0.74 o 
   0   9   3        0.08       -0.21      0.49 o 
   1   9   3        2.99        4.30      0.65 o 
   2   9   3        1.66        1.14      0.70 o 
   3   9   3       10.03        7.27      0.95 o 
  -6  10   3       24.13       21.84      1.06 o 
  -5  10   3        4.80        5.26      0.75 o 
  -4  10   3       15.87       17.60      1.01 o 
  -3  10   3       20.92       20.63      0.65 o 
  -2  10   3       44.55       39.05      1.13 o 
  -1  10   3        0.03       -0.47      0.69 o 
   0  10   3        9.06        5.64      0.71 o 
   1  10   3       13.03       10.95      1.80 o 
   2  10   3       35.36       30.20      1.18 o 
   3  10   3        6.46        5.57      0.92 o 
  -6  11   3        3.15        8.00      1.00 o 
  -5  11   3        0.86       -0.15      0.74 o 
  -4  11   3        8.02        7.27      0.89 o 
  -3  11   3       12.33       13.86      0.67 o 
  -2  11   3       16.97       13.98      0.99 o 
  -1  11   3        0.07        0.36      0.80 o 
   0  11   3       58.60       48.80      1.21 o 
   1  11   3       19.15       19.87      2.86 o 
  -4  12   3        5.62        4.97      1.00 o 
  -3  12   3        0.01        0.96      1.31 o 
  -2  12   3       10.40        7.68      0.99 o 
  -1  12   3       14.72       16.11      1.06 o 
   0  12   3        1.97        2.89      0.79 o 
   1 -13   4        7.72        5.77      0.91 o 
   2 -13   4        3.68        7.31      4.63 o 
  -1 -12   4        9.25        9.00      1.05 o 
   0 -12   4        0.33       -0.84      0.84 o 
   1 -12   4       33.50       36.11      3.90 o 
   2 -12   4        0.15       -0.24      0.50 o 
   3 -12   4        6.22        8.61      1.47 o 
   4 -12   4       18.30       20.84      1.15 o 
  -3 -11   4        1.92        3.32      0.80 o 
  -2 -11   4        0.31       -0.80      0.80 o 
  -1 -11   4       21.98       25.11      1.15 o 
   0 -11   4        5.21        4.48      0.67 o 
   1 -11   4       11.44       11.83      0.64 o 
   2 -11   4       33.08       37.53      1.75 o 
   3 -11   4       10.25        9.20      0.62 o 
   4 -11   4       16.58       17.56      1.02 o 
   5 -11   4        0.00        1.86      0.78 o 
  -4 -10   4        4.14        2.10      0.88 o 
  -3 -10   4       52.83       54.79      1.42 o 
  -2 -10   4        1.87        1.08      0.79 o 
  -1 -10   4       75.87       72.26      1.47 o 
   0 -10   4       98.36       97.89      2.82 o 
   1 -10   4       98.93      101.45      1.23 o 
   2 -10   4       63.56       69.63      1.08 o 
   3 -10   4        0.86        1.39      1.22 o 
   4 -10   4        0.94       -0.06      0.74 o 
   5 -10   4        4.85        5.33      0.86 o 
   6 -10   4        3.24        1.47      0.78 o 
  -4  -9   4        0.12       -0.03      0.81 o 
  -3  -9   4       30.06       27.41      1.07 o 
  -2  -9   4       66.24       69.38      1.39 o 
  -1  -9   4       23.51       25.76      0.97 o 
   0  -9   4      153.16      156.25      2.43 o 
   1  -9   4       99.90      105.43      1.09 o 
   2  -9   4        5.67        5.82      0.53 o 
   3  -9   4       36.89       39.69      1.15 o 
   4  -9   4        5.17        3.62      0.82 o 
   5  -9   4       37.44       32.52      1.12 o 
   6  -9   4        3.67        2.47      0.77 o 
  -5  -8   4      100.72      113.62      1.90 o 
  -4  -8   4       52.49       52.61      1.33 o 
  -3  -8   4        2.34        1.52      0.74 o 
  -2  -8   4       11.36        8.64      0.84 o 
  -1  -8   4       26.53       30.85      0.64 o 
   0  -8   4       47.60       44.98      2.39 o 
   1  -8   4       76.30       73.60      0.91 o 
   2  -8   4       69.69       67.70      1.23 o 
   3  -8   4       66.08       60.65      1.19 o 
   4  -8   4       86.43       86.48      1.47 o 
   5  -8   4       38.97       41.20      1.16 o 
   6  -8   4        3.65        2.69      0.80 o 
   7  -8   4       28.26       28.25      0.84 o 
  -6  -7   4        2.43        1.97      0.75 o 
  -5  -7   4        8.75        9.59      0.94 o 
  -4  -7   4        0.84        0.58      0.70 o 
  -3  -7   4       52.67       51.45      1.22 o 
  -2  -7   4       79.95       81.48      1.36 o 
  -1  -7   4      212.49      205.94      3.30 o 
   0  -7   4      638.35      624.48      2.11 o 
   1  -7   4      124.35      124.77      1.41 o 
   2  -7   4      101.52      103.68      1.35 o 
   3  -7   4      150.87      163.53      1.72 o 
   4  -7   4       11.64       11.65      0.76 o 
   5  -7   4        9.41        8.32      0.72 o 
   6  -7   4       36.29       32.97      1.10 o 
   7  -7   4        1.29        0.16      0.82 o 
  -6  -6   4        0.11        0.85      0.61 o 
  -5  -6   4       38.47       39.84      1.21 o 
  -4  -6   4        3.21        6.46      0.78 o 
  -3  -6   4      224.07      218.38      2.03 o 
  -2  -6   4      387.01      365.00      2.37 o 
  -1  -6   4        0.02        0.35      0.28 o 
   0  -6   4      396.70      395.14      4.96 o 
   1  -6   4      474.09      498.23      2.47 o 
   2  -6   4      137.26      135.56      1.43 o 
   3  -6   4      123.77      125.39      1.45 o 
   4  -6   4       29.69       25.54      0.82 o 
   5  -6   4       64.38       60.17      1.19 o 
   6  -6   4        1.39        0.17      0.52 o 
   7  -6   4        4.37        2.82      0.83 o 
  -7  -5   4       18.33       13.43      0.93 o 
  -6  -5   4       12.46       13.38      1.16 o 
  -5  -5   4       38.16       44.51      1.15 o 
  -4  -5   4      982.63      994.99      4.09 o 
  -3  -5   4       54.99       52.61      1.02 o 
  -2  -5   4      211.36      200.48      4.79 o 
  -1  -5   4      116.54      114.05      2.16 o 
   0  -5   4        0.10        2.34      0.34 o 
   1  -5   4       62.52       84.82      1.00 o 
   2  -5   4      536.53      592.10      2.64 o 
   3  -5   4      143.45      128.86      1.39 o 
   4  -5   4       40.58       52.06      1.03 o 
   5  -5   4       37.10       38.47      0.97 o 
   6  -5   4        1.73        1.79      0.50 o 
  -7  -4   4      102.55      119.47      1.94 o 
  -6  -4   4      117.57      119.22      1.83 o 
  -5  -4   4      455.48      479.82      2.80 o 
  -4  -4   4        0.26        0.42      0.55 o 
  -3  -4   4      199.85      206.31      1.64 o 
  -2  -4   4       14.58       19.60      0.25 o 
  -1  -4   4     1857.20     2082.31      5.04 o 
   0  -4   4     1604.09     1711.16      7.99 o 
   1  -4   4      727.93      719.79      2.18 o 
   2  -4   4       11.27       19.18      2.04 o 
   3  -4   4      314.74      339.57      2.07 o 
   4  -4   4        4.48        4.37      0.52 o 
   5  -4   4        3.07        3.97      0.60 o 
   6  -4   4      108.55       96.95      2.74 o 
   7  -4   4        0.58        0.14      0.83 o 
  -7  -3   4       12.84       13.19      0.94 o 
  -6  -3   4        6.19        3.97      0.69 o 
  -5  -3   4      147.36      161.72      3.80 o 
  -4  -3   4       84.79       88.61      0.76 o 
  -3  -3   4       47.11       54.15      0.55 o 
  -2  -3   4     2606.74     2636.98      8.59 o 
  -1  -3   4       74.65       72.64      0.88 o 
   0  -3   4      689.92      702.41      4.83 o 
   1  -3   4     1301.41     1353.02      3.90 o 
   2  -3   4       46.05       63.16      0.62 o 
   3  -3   4       28.16       26.90      0.69 o 
   4  -3   4       62.36       57.54      0.98 o 
   5  -3   4       72.46       72.66      1.18 o 
   6  -3   4        3.89        3.50      0.81 o 
   7  -3   4       14.88       14.09      1.09 o 
  -8  -2   4       23.54       29.38      1.21 o 
  -7  -2   4        6.84        5.63      0.78 o 
  -6  -2   4       50.08       47.18      1.35 o 
  -5  -2   4       40.32       39.69      0.64 o 
  -4  -2   4      351.31      354.37      2.52 o 
  -3  -2   4      404.18      421.63      4.86 o 
  -2  -2   4      151.67      149.37      1.15 o 
  -1  -2   4      415.05      431.85      2.37 o 
   0  -2   4       13.11        8.29      0.31 o 
   1  -2   4      109.10      101.04      0.91 o 
   2  -2   4      479.06      488.59      2.10 o 
   3  -2   4       24.74       21.53      0.60 o 
   4  -2   4        0.13        0.28      0.46 o 
   5  -2   4      188.89      186.82      1.30 o 
   6  -2   4        2.50        4.45      0.55 o 
   7  -2   4        9.85        8.05      0.94 o 
  -8  -1   4        1.28       -0.62      0.67 o 
  -7  -1   4        0.01       -0.06      0.41 o 
  -6  -1   4      105.15      104.17      3.02 o 
  -5  -1   4        4.45        4.62      0.54 o 
  -4  -1   4      514.48      515.49      1.19 o 
  -3  -1   4      253.86      252.66      1.49 o 
  -2  -1   4        2.46        7.72      0.74 o 
  -1  -1   4       47.09       52.33      0.51 o 
   0  -1   4      198.86      209.58      1.13 o 
   1  -1   4        3.38        3.59      0.29 o 
   2  -1   4        0.12        3.17      1.76 o 
   3  -1   4      170.79      171.67      2.05 o 
   4  -1   4        7.97        8.87      0.42 o 
   5  -1   4       83.69       85.93      1.21 o 
   6  -1   4       72.52       72.84      1.36 o 
   7  -1   4        0.25       -0.56      0.56 o 
  -8   0   4        2.91        3.36      0.67 o 
  -7   0   4       22.51       17.54      0.60 o 
  -6   0   4       21.39       24.77      0.65 o 
  -5   0   4        9.18       10.15      0.49 o 
  -4   0   4        1.49        1.92      0.18 o 
  -3   0   4       50.62       47.44      0.38 o 
  -2   0   4      559.48      571.97      1.72 o 
  -1   0   4      411.79      430.92      1.59 o 
   0   0   4      117.08      112.95      0.86 o 
   1   0   4     1490.49     1461.50      4.01 o 
   2   0   4      291.83      294.94      2.23 o 
   3   0   4       16.61       15.66      0.29 o 
   4   0   4      124.85      120.58      0.79 o 
   5   0   4       49.34       54.01      1.23 o 
   6   0   4       28.89       30.08      0.80 o 
   7   0   4        0.10        1.18      0.56 o 
  -8   1   4       35.09       35.21      1.14 o 
  -7   1   4        0.52        1.12      0.63 o 
  -6   1   4       14.04       12.71      0.82 o 
  -5   1   4       19.39       19.23      0.77 o 
  -4   1   4       22.45       22.71      0.73 o 
  -3   1   4       56.96       52.72      1.62 o 
  -2   1   4       20.91       18.00      0.31 o 
  -1   1   4       82.32       79.23      0.73 o 
   0   1   4      291.69      269.76      3.50 o 
   1   1   4        8.09       19.07      1.16 o 
   2   1   4      278.83      275.68      0.98 o 
   3   1   4       31.65       37.13      0.53 o 
   4   1   4       69.25       67.90      1.01 o 
   5   1   4       11.34       14.90      0.72 o 
   6   1   4        6.78        6.00      1.70 o 
   7   1   4        2.68        3.10      0.75 o 
  -8   2   4        4.57        6.27      0.86 o 
  -7   2   4        0.65        2.99      0.75 o 
  -6   2   4       71.56       67.83      1.47 o 
  -5   2   4        0.07       -0.39      0.39 o 
  -4   2   4       24.69       23.49      0.60 o 
  -3   2   4      340.43      348.66      2.05 o 
  -2   2   4      224.89      225.07      0.98 o 
  -1   2   4       31.51       24.89      0.55 o 
   0   2   4      564.79      573.59      3.72 o 
   1   2   4      178.15      202.14      0.98 o 
   2   2   4      713.97      689.93      5.10 o 
   3   2   4       26.06       23.44      0.55 o 
   4   2   4        8.69        8.66      0.92 o 
   5   2   4        0.04        0.13      0.46 o 
   6   2   4       18.49       20.68      1.03 o 
   7   2   4        3.34        3.12      0.75 o 
  -8   3   4        0.16        0.25      0.71 o 
  -7   3   4       34.66       32.00      2.36 o 
  -6   3   4       29.85       25.17      0.69 o 
  -5   3   4        1.58        1.19      0.40 o 
  -4   3   4        4.89        5.38      0.26 o 
  -3   3   4      379.56      402.90      2.22 o 
  -2   3   4        7.21        7.98      0.75 o 
  -1   3   4       78.17       89.93      0.67 o 
   0   3   4        3.27        6.28      0.23 o 
   1   3   4     1260.41     1319.08      7.20 o 
   2   3   4       60.44       55.02      0.41 o 
   3   3   4       14.67       12.75      0.30 o 
   4   3   4        0.93        1.82      0.71 o 
   5   3   4       29.93       29.07      1.08 o 
   6   3   4       18.56       19.09      1.07 o 
  -8   4   4        3.62       -0.02      0.73 o 
  -7   4   4       28.19       26.45      1.77 o 
  -6   4   4        0.25        0.76      0.44 o 
  -5   4   4        9.01        9.18      0.51 o 
  -4   4   4       49.77       62.54      0.72 o 
  -3   4   4      280.10      297.05      1.65 o 
  -2   4   4      909.95      866.18      2.90 o 
  -1   4   4     1107.06     1091.97      4.78 o 
   0   4   4     1035.69     1011.21      2.21 o 
   1   4   4      549.22      570.90      1.83 o 
   2   4   4       53.45       55.24      0.56 o 
   3   4   4      194.70      203.82      1.03 o 
   4   4   4        2.86        2.50      0.72 o 
   5   4   4        0.32        0.55      0.79 o 
  -8   5   4        7.32        4.08      2.09 o 
  -7   5   4        7.97        7.97      0.60 o 
  -6   5   4       14.46       12.54      0.98 o 
  -5   5   4       49.36       51.71      0.58 o 
  -4   5   4      133.42      134.18      0.67 o 
  -3   5   4       33.96       35.14      0.55 o 
  -2   5   4       66.39       69.34      0.99 o 
  -1   5   4     1242.41     1212.43      4.91 o 
   0   5   4      709.27      718.33      8.04 o 
   1   5   4       34.54       34.48      1.12 o 
   2   5   4       61.08       59.06      1.39 o 
   3   5   4      177.80      187.52      1.35 o 
   4   5   4        8.23        5.31      0.78 o 
   5   5   4        4.25        2.64      0.89 o 
   6   5   4       19.91       18.81      1.12 o 
  -8   6   4        2.10       -0.24      0.52 o 
  -7   6   4        0.04        0.91      0.52 o 
  -6   6   4        0.78        0.57      0.81 o 
  -5   6   4       14.73       13.55      0.40 o 
  -4   6   4        6.30        6.84      0.34 o 
  -3   6   4        9.03        6.65      0.38 o 
  -2   6   4       19.34       22.22      0.48 o 
  -1   6   4        0.09        0.18      0.28 o 
   0   6   4      163.30      159.50      1.98 o 
   1   6   4       82.48       84.91      1.22 o 
   2   6   4       12.86       12.67      0.73 o 
   3   6   4        0.09       -0.50      0.75 o 
   4   6   4        4.41        2.50      0.74 o 
   5   6   4        2.24        1.04      0.74 o 
  -8   7   4        1.96       -0.62      0.62 o 
  -7   7   4        8.04        8.01      0.87 o 
  -6   7   4        6.57        4.79      0.79 o 
  -5   7   4       26.69       25.17      0.65 o 
  -4   7   4        2.00        1.45      0.32 o 
  -3   7   4       90.87       88.33      0.72 o 
  -2   7   4      129.99      128.30      4.94 o 
  -1   7   4      189.65      178.40      1.13 o 
   0   7   4        0.20       -0.12      0.51 o 
   1   7   4       53.52       52.09      1.05 o 
   2   7   4       53.59       51.56      1.16 o 
   3   7   4       13.09       14.51      0.90 o 
   4   7   4        1.55        1.05      0.74 o 
  -7   8   4        0.06        0.30      0.72 o 
  -6   8   4        1.63        1.02      0.49 o 
  -5   8   4        1.20        0.53      0.48 o 
  -4   8   4        4.41        5.04      1.28 o 
  -3   8   4       45.36       49.00      1.80 o 
  -2   8   4       16.95       13.86      0.78 o 
  -1   8   4        9.41        7.09      0.79 o 
   0   8   4        7.60        4.16      0.58 o 
   1   8   4       25.60       28.54      0.89 o 
   2   8   4        7.66        7.27      0.77 o 
   3   8   4       12.53       11.45      0.92 o 
   4   8   4        0.21        1.20      0.74 o 
  -7   9   4        1.97       -0.27      0.79 o 
  -6   9   4        2.93        2.78      1.29 o 
  -5   9   4       17.47       17.69      0.66 o 
  -4   9   4        5.32        6.34      0.80 o 
  -3   9   4       24.76       21.40      0.62 o 
  -2   9   4       25.22       23.24      0.67 o 
  -1   9   4       45.29       45.42      1.19 o 
   0   9   4        2.10        3.40      0.52 o 
   1   9   4        2.89        3.31      0.70 o 
   2   9   4        9.17        8.10      0.84 o 
   3   9   4       13.96       13.58      0.92 o 
  -6  10   4        5.36        5.59      0.89 o 
  -5  10   4        2.55        3.05      0.79 o 
  -4  10   4       18.08       17.53      1.04 o 
  -3  10   4        3.35        3.34      0.82 o 
  -2  10   4        5.77        7.65      0.57 o 
  -1  10   4       41.41       37.68      0.86 o 
   0  10   4        0.95       -0.66      0.66 o 
   1  10   4       22.18       23.31      1.00 o 
   2  10   4        7.35        6.13      0.81 o 
  -5  11   4       14.71       14.41      1.10 o 
  -4  11   4       15.20       16.87      1.06 o 
  -3  11   4        4.78        4.58      1.36 o 
  -2  11   4       13.25       13.93      0.67 o 
  -1  11   4        3.71        4.62      0.77 o 
   0  11   4        1.69        1.16      1.37 o 
   1  11   4        0.55        1.49      0.64 o 
  -4  12   4        2.07        0.66      0.83 o 
  -3  12   4        0.02        0.16      0.90 o 
  -2  12   4       23.65       22.55      0.83 o 
  -1  12   4        3.26        4.00      0.70 o 
  -1 -12   5        9.60       12.34      1.10 o 
   1 -12   5        4.19        3.28      1.30 o 
   2 -12   5        0.29        1.69      1.58 o 
   3 -12   5        5.99        5.18      0.56 o 
   4 -12   5        0.56        0.52      0.76 o 
  -2 -11   5       24.88       25.23      1.21 o 
  -1 -11   5        7.72        7.89      0.87 o 
   0 -11   5        1.83        2.41      1.38 o 
   1 -11   5        0.19       -0.12      0.66 o 
   2 -11   5       29.98       30.40      0.78 o 
   3 -11   5       23.82       24.94      0.78 o 
   4 -11   5       20.94       22.02      1.16 o 
   5 -11   5        0.10        0.47      0.91 o 
  -4 -10   5        0.93       -0.47      0.89 o 
  -3 -10   5        2.14        0.27      0.80 o 
  -2 -10   5       28.51       30.31      1.14 o 
  -1 -10   5       10.75       10.66      0.87 o 
   0 -10   5       48.18       48.77      0.86 o 
   1 -10   5       31.85       34.63      1.09 o 
   2 -10   5      263.55      260.99      5.53 o 
   3 -10   5        0.11        0.33      0.80 o 
   4 -10   5       44.31       46.72      1.31 o 
  -4  -9   5        4.14        2.33      0.79 o 
  -3  -9   5       37.31       35.58      1.22 o 
  -2  -9   5        0.82        0.62      0.69 o 
  -1  -9   5       42.75       44.09      1.19 o 
   0  -9   5      767.48      780.15      8.87 o 
   1  -9   5      233.70      239.68      6.50 o 
   2  -9   5       31.95       32.48      1.04 o 
   3  -9   5        0.01        0.99      0.66 o 
   4  -9   5       68.78       66.19      1.44 o 
   5  -9   5        1.38       -0.52      0.83 o 
   6  -9   5        1.04        0.71      0.72 o 
  -5  -8   5        5.30        5.80      0.82 o 
  -4  -8   5        4.89        3.85      0.82 o 
  -3  -8   5       56.93       54.05      1.31 o 
  -2  -8   5      116.88      109.42      1.63 o 
  -1  -8   5        3.01        2.37      0.41 o 
   0  -8   5       16.52       16.94      0.60 o 
   1  -8   5       88.76       83.87      2.35 o 
   2  -8   5       64.28       63.91      1.22 o 
   3  -8   5       10.36       11.05      0.77 o 
   4  -8   5       61.13       50.60      1.25 o 
   5  -8   5        3.72        5.39      0.79 o 
   6  -8   5        2.17        0.78      0.75 o 
  -6  -7   5        4.02        4.16      0.78 o 
  -5  -7   5        4.44        4.45      0.84 o 
  -4  -7   5       51.55       48.51      1.21 o 
  -3  -7   5        9.52        9.44      0.85 o 
  -2  -7   5      239.87      234.53      2.11 o 
  -1  -7   5       23.05       17.87      0.47 o 
   0  -7   5       10.28        9.19      0.46 o 
   1  -7   5      195.09      191.29      1.72 o 
   2  -7   5       20.69       18.60      0.76 o 
   3  -7   5       35.54       36.63      1.01 o 
   4  -7   5       42.38       46.54      1.15 o 
   5  -7   5        2.98        3.84      0.68 o 
   6  -7   5        0.21       -0.63      0.63 o 
   7  -7   5        2.69        2.75      0.89 o 
  -6  -6   5       13.34       12.39      2.98 o 
  -5  -6   5       17.40       14.94      0.84 o 
  -4  -6   5       15.26       17.67      0.85 o 
  -3  -6   5       32.87       29.28      0.98 o 
  -2  -6   5      113.15      110.49      1.40 o 
  -1  -6   5      718.02      682.99      2.04 o 
   0  -6   5       80.45       79.63      1.03 o 
   1  -6   5        0.89        0.78      0.45 o 
   2  -6   5      300.60      299.74      2.12 o 
   3  -6   5      110.99      101.89      1.38 o 
   4  -6   5       64.68       62.13      1.19 o 
   5  -6   5        2.47        0.31      0.58 o 
   6  -6   5       10.92       11.11      0.78 o 
   7  -6   5       13.18       14.91      1.05 o 
  -7  -5   5        1.07        0.57      0.67 o 
  -6  -5   5       25.00       30.40      1.16 o 
  -5  -5   5        6.02        6.17      0.68 o 
  -4  -5   5        1.46        1.62      0.61 o 
  -3  -5   5      283.85      261.46      2.01 o 
  -2  -5   5        0.44        0.13      0.48 o 
  -1  -5   5        9.78        9.05      0.37 o 
   0  -5   5      359.13      349.16      1.38 o 
   1  -5   5       53.40       36.15      0.51 o 
   2  -5   5       45.16       43.50      0.55 o 
   3  -5   5       12.33       15.68      0.73 o 
   4  -5   5        8.70       10.92      0.67 o 
   5  -5   5        8.28       12.18      0.77 o 
   6  -5   5        1.04        0.90      0.65 o 
   7  -5   5        1.79        0.31      0.90 o 
  -7  -4   5        3.49        5.76      0.90 o 
  -6  -4   5        4.97        5.12      0.81 o 
  -5  -4   5      238.94      243.21      1.55 o 
  -4  -4   5       64.09       54.82      1.02 o 
  -3  -4   5       55.19       56.15      0.95 o 
  -2  -4   5      372.40      336.35      0.89 o 
  -1  -4   5      204.34      173.88      0.91 o 
   0  -4   5      331.43      330.56      3.33 o 
   1  -4   5      211.10      229.98      5.61 o 
   2  -4   5      105.50      107.46      1.63 o 
   3  -4   5      154.78      156.91      1.51 o 
   4  -4   5       52.27       54.16      1.05 o 
   5  -4   5        0.20        0.01      0.55 o 
   6  -4   5        8.43        7.38      0.57 o 
   7  -4   5        2.35        0.51      0.84 o 
  -7  -3   5       50.67       49.56      1.33 o 
  -6  -3   5        1.52        3.22      0.73 o 
  -5  -3   5      178.42      191.80      1.77 o 
  -4  -3   5      168.38      156.51      0.86 o 
  -3  -3   5       21.55       18.34      1.07 o 
  -2  -3   5      191.38      186.74      1.86 o 
  -1  -3   5      169.91      180.94      2.98 o 
   0  -3   5      118.52      124.31      0.78 o 
   1  -3   5       43.97       41.43      0.72 o 
   2  -3   5      107.96       94.00      1.09 o 
   3  -3   5      188.30      184.19      1.60 o 
   4  -3   5      112.58      107.37      1.35 o 
   5  -3   5        9.92        8.24      0.68 o 
   6  -3   5       37.42       46.58      1.31 o 
   7  -3   5       27.96       26.22      1.24 o 
  -8  -2   5       14.02       19.56      1.07 o 
  -7  -2   5        7.96        9.20      0.93 o 
  -6  -2   5       38.50       32.70      0.70 o 
  -5  -2   5      283.21      266.28      1.53 o 
  -4  -2   5       43.37       40.93      0.57 o 
  -3  -2   5      481.30      495.41      1.77 o 
  -2  -2   5      528.26      587.44      2.80 o 
  -1  -2   5     2750.33     2812.91     16.64 o 
   0  -2   5      641.84      606.88      2.15 o 
   1  -2   5      504.92      520.47      2.18 o 
   2  -2   5        6.19       13.66      0.58 o 
   3  -2   5       52.75       60.91      0.97 o 
   4  -2   5      430.02      447.76      2.55 o 
   5  -2   5      204.23      203.08      1.89 o 
   6  -2   5      124.48      126.80      1.92 o 
   7  -2   5       15.68       18.82      1.15 o 
  -8  -1   5        5.84        0.44      0.77 o 
  -7  -1   5       44.54       45.34      0.84 o 
  -6  -1   5       15.12       14.27      0.96 o 
  -5  -1   5      992.11      952.17      4.29 o 
  -4  -1   5       32.91       30.07      0.35 o 
  -3  -1   5      509.92      521.02      2.42 o 
  -2  -1   5        0.10        2.51      0.17 o 
  -1  -1   5     2257.57     2321.59      5.76 o 
   0  -1   5      989.68      992.00      1.44 o 
   1  -1   5      228.28      268.00      1.57 o 
   2  -1   5     2783.63     2906.59      5.44 o 
   3  -1   5      194.19      194.80      1.14 o 
   4  -1   5       64.70       70.90      0.82 o 
   5  -1   5       52.97       52.45      1.55 o 
   6  -1   5       58.89       58.10      2.32 o 
   7  -1   5       18.75       17.15      0.95 o 
  -8   0   5       23.12       20.58      0.94 o 
  -7   0   5       40.24       39.24      2.05 o 
  -6   0   5        3.53        5.21      0.50 o 
  -5   0   5       78.46       93.77      2.98 o 
  -4   0   5      196.74      190.77      5.06 o 
  -3   0   5      324.64      302.35      4.02 o 
  -2   0   5       11.17        8.51      0.22 o 
  -1   0   5       91.02       79.68      0.51 o 
   0   0   5     1506.63     1508.90      3.42 o 
   1   0   5      188.44      179.35      1.69 o 
   2   0   5        0.41        1.80      1.02 o 
   3   0   5       75.11       80.46      1.12 o 
   4   0   5       52.22       54.86      0.76 o 
   5   0   5      239.39      244.22      6.01 o 
   6   0   5       17.55       17.85      1.77 o 
   7   0   5       10.38        9.56      0.70 o 
  -8   1   5       13.15        8.99      0.77 o 
  -7   1   5       38.62       40.09      1.15 o 
  -6   1   5       21.23       23.58      0.92 o 
  -5   1   5       42.58       40.15      1.01 o 
  -4   1   5      226.47      217.23      1.84 o 
  -3   1   5       43.78       46.68      2.10 o 
  -2   1   5      615.89      641.07      6.83 o 
  -1   1   5     2070.22     2042.75      3.97 o 
   0   1   5       33.78       31.09      0.72 o 
   1   1   5       23.50       30.63      0.73 o 
   2   1   5       49.00       49.90      0.47 o 
   3   1   5        9.12        8.01      0.43 o 
   4   1   5      181.45      189.82      1.03 o 
   5   1   5       14.07       12.02      0.61 o 
   6   1   5        1.41        0.34      0.64 o 
   7   1   5        0.11        2.16      0.83 o 
  -8   2   5        1.44        2.12      0.73 o 
  -7   2   5        2.08        1.69      0.67 o 
  -6   2   5        0.78        0.49      0.66 o 
  -5   2   5       23.01       20.65      0.87 o 
  -4   2   5       91.80       96.48      1.34 o 
  -3   2   5      269.51      261.41      1.85 o 
  -2   2   5       12.01       14.53      0.36 o 
  -1   2   5        0.39        0.40      0.16 o 
   0   2   5      118.78      134.65      1.28 o 
   1   2   5        3.94        1.96      0.26 o 
   2   2   5       52.58       61.79      0.83 o 
   3   2   5      111.26      108.96      0.62 o 
   4   2   5        0.94        0.74      0.35 o 
   5   2   5        2.96        4.79      0.83 o 
   6   2   5        0.16       -0.56      0.82 o 
  -8   3   5       17.60       19.34      1.03 o 
  -7   3   5       42.45       35.87      1.18 o 
  -6   3   5       55.65       57.83      1.32 o 
  -5   3   5      154.92      169.28      1.86 o 
  -4   3   5       74.94       76.60      1.25 o 
  -3   3   5       11.60        7.51      0.57 o 
  -2   3   5      108.44      115.90      0.50 o 
  -1   3   5      420.85      418.08      1.14 o 
   0   3   5      754.75      759.91      1.60 o 
   1   3   5      162.84      146.45      0.78 o 
   2   3   5       30.37       27.30      0.43 o 
   3   3   5       11.04        9.08      0.57 o 
   4   3   5        7.47        8.34      0.53 o 
   5   3   5       38.55       41.76      1.24 o 
   6   3   5       10.15       12.12      0.95 o 
  -8   4   5        5.67        6.52      0.83 o 
  -7   4   5        0.82       -0.28      0.72 o 
  -6   4   5        0.08        0.90      0.67 o 
  -5   4   5        5.30        4.88      0.74 o 
  -4   4   5      112.24      113.85      1.47 o 
  -3   4   5       25.95       31.80      0.55 o 
  -2   4   5      132.37      130.31      0.92 o 
  -1   4   5      184.71      175.05      1.82 o 
   0   4   5       48.44       50.82      0.50 o 
   1   4   5        4.44        3.96      0.36 o 
   2   4   5        6.79        6.13      0.61 o 
   3   4   5      117.40      116.35      1.64 o 
   4   4   5        6.17        5.41      0.82 o 
   5   4   5        0.85       -0.81      0.81 o 
   6   4   5        2.74        5.97      0.96 o 
  -8   5   5        1.78        5.18      0.84 o 
  -7   5   5        1.81        0.35      0.71 o 
  -6   5   5        1.09        0.44      0.73 o 
  -5   5   5       21.45       23.30      0.57 o 
  -4   5   5      180.41      180.32      1.87 o 
  -3   5   5       31.99       28.78      1.02 o 
  -2   5   5        3.30        3.70      0.37 o 
  -1   5   5       29.88       31.80      0.60 o 
   0   5   5       28.54       25.20      0.84 o 
   1   5   5       96.43       88.76      0.89 o 
   2   5   5       13.16       12.63      0.72 o 
   3   5   5       26.26       25.33      0.54 o 
   4   5   5        0.30        0.37      0.75 o 
   5   5   5        0.82        0.08      0.84 o 
  -8   6   5        2.20        3.03      0.77 o 
  -7   6   5       12.65       10.29      0.97 o 
  -6   6   5       28.28       31.42      1.13 o 
  -5   6   5       22.68       22.07      1.33 o 
  -4   6   5       69.63       70.82      1.29 o 
  -3   6   5        7.20        8.53      0.59 o 
  -2   6   5       11.34       10.77      0.60 o 
  -1   6   5       83.82       76.94      1.72 o 
   0   6   5      556.03      543.34      2.76 o 
   1   6   5       61.88       59.87      0.88 o 
   2   6   5        2.18        1.89      0.50 o 
   3   6   5        2.16        1.32      0.46 o 
   4   6   5       20.38       18.05      1.07 o 
   5   6   5        1.08        2.29      0.93 o 
  -7   7   5        0.28       -0.78      0.78 o 
  -6   7   5        0.80        1.88      0.79 o 
  -5   7   5        4.20        3.02      0.47 o 
  -4   7   5        9.06        9.53      0.41 o 
  -3   7   5       96.96      100.20      1.21 o 
  -2   7   5       88.93       91.52      0.90 o 
  -1   7   5      220.31      216.76      2.01 o 
   0   7   5      104.96       95.50      0.97 o 
   1   7   5        2.23        1.09      0.43 o 
   2   7   5       18.87       19.31      0.80 o 
   3   7   5       13.31       12.39      1.05 o 
   4   7   5        4.47        3.21      0.73 o 
  -7   8   5        1.09        0.73      0.82 o 
  -6   8   5        0.23        0.36      0.70 o 
  -5   8   5       21.93       21.95      0.68 o 
  -4   8   5       57.42       53.45      1.22 o 
  -3   8   5        0.45        0.49      0.61 o 
  -2   8   5       10.43       16.42      0.84 o 
  -1   8   5       42.67       37.48      1.10 o 
   0   8   5       21.46       24.65      0.62 o 
   1   8   5        0.58       -0.08      0.44 o 
   2   8   5       15.13       20.10      0.82 o 
   3   8   5        0.66        1.23      0.66 o 
  -7   9   5        0.76        2.87      0.77 o 
  -6   9   5       10.08        8.67      0.58 o 
  -5   9   5        7.16        6.69      1.46 o 
  -4   9   5        2.26        2.86      0.48 o 
  -3   9   5        0.02        0.41      0.49 o 
  -2   9   5        8.77        5.60      0.72 o 
  -1   9   5        0.05       -0.71      0.71 o 
   0   9   5       11.32       14.98      0.95 o 
   1   9   5        5.31        5.40      1.84 o 
   2   9   5        0.63        1.87      1.06 o 
   3   9   5        1.98        2.02      0.62 o 
  -6  10   5        0.07        0.34      0.79 o 
  -5  10   5       14.02       12.82      1.01 o 
  -4  10   5        1.30        1.94      0.73 o 
  -3  10   5        4.87        5.23      1.06 o 
  -2  10   5        3.33        3.70      1.43 o 
  -1  10   5        1.25        0.58      0.73 o 
   0  10   5        1.94        2.69      0.92 o 
   1  10   5        1.61        1.28      2.12 o 
   2  10   5        0.45        0.99      0.52 o 
  -5  11   5       13.95       11.59      0.93 o 
  -4  11   5        4.78        4.06      0.81 o 
  -3  11   5        3.73        3.84      0.57 o 
  -2  11   5        4.63        2.05      0.72 o 
  -1  11   5        4.16        3.27      0.62 o 
   0  11   5        1.44       -0.23      1.00 o 
  -3  12   5        4.20        5.82      1.06 o 
  -2  12   5        2.44        1.18      0.95 o 
  -1 -12   6       11.82       11.05      1.09 o 
   0 -12   6       16.52       21.97      1.15 o 
   1 -12   6       22.26       22.97      0.75 o 
   2 -12   6        0.01        0.46      0.80 o 
   3 -12   6        0.00        1.29      0.54 o 
  -2 -11   6        3.34        5.78      0.98 o 
  -1 -11   6        9.71       10.60      0.91 o 
   0 -11   6        1.58        1.85      0.77 o 
   1 -11   6        3.72        4.09      0.56 o 
   2 -11   6       38.92       44.43      2.14 o 
   3 -11   6        3.08        2.21      1.23 o 
   4 -11   6        0.01       -0.84      0.84 o 
  -3 -10   6       35.61       30.43      1.24 o 
  -2 -10   6       10.07       12.01      0.98 o 
  -1 -10   6        1.89        3.95      0.84 o 
   0 -10   6       77.35       77.08      2.98 o 
   1 -10   6      133.43      140.21      3.61 o 
   2 -10   6        2.67        2.47      1.05 o 
   3 -10   6        2.50        1.31      0.79 o 
   4 -10   6        8.39        8.42      0.99 o 
   5 -10   6       14.81       16.80      0.99 o 
  -4  -9   6        5.12        7.34      0.86 o 
  -3  -9   6        0.04        0.65      0.79 o 
  -2  -9   6       33.00       31.20      1.11 o 
  -1  -9   6       98.33       94.06      1.60 o 
   0  -9   6        2.08        2.05      1.11 o 
   1  -9   6       20.53       21.37      0.86 o 
   2  -9   6        4.92        5.51      0.82 o 
   3  -9   6       36.55       37.84      1.12 o 
   4  -9   6        3.55        3.57      0.84 o 
   5  -9   6        1.01        0.23      0.75 o 
   6  -9   6        3.11        2.03      0.81 o 
  -5  -8   6        2.32        3.02      0.77 o 
  -4  -8   6       33.24       34.87      1.14 o 
  -3  -8   6      169.23      158.22      1.99 o 
  -2  -8   6       10.20       12.54      0.84 o 
  -1  -8   6       15.70       17.69      0.92 o 
   0  -8   6       16.16       16.30      0.60 o 
   1  -8   6      406.29      383.96      2.62 o 
   2  -8   6        3.30        2.99      0.69 o 
   3  -8   6        8.10        6.59      0.76 o 
   4  -8   6        5.99        8.35      0.87 o 
   5  -8   6        9.41        8.15      0.92 o 
   6  -8   6        0.27        0.66      0.68 o 
  -5  -7   6        8.80        7.91      0.79 o 
  -4  -7   6       11.58       10.44      0.87 o 
  -3  -7   6       97.36       87.88      1.48 o 
  -2  -7   6       17.35       14.96      0.82 o 
  -1  -7   6      227.16      204.74      1.27 o 
   0  -7   6       15.83       16.82      1.01 o 
   1  -7   6      488.41      486.80      2.79 o 
   2  -7   6        2.77        2.88      0.63 o 
   3  -7   6       33.53       33.90      1.02 o 
   4  -7   6       14.74        8.81      0.82 o 
   5  -7   6       27.22       23.29      0.99 o 
   6  -7   6        0.40        0.25      0.72 o 
  -6  -6   6       20.16       20.61      1.02 o 
  -5  -6   6        1.25        1.35      0.69 o 
  -4  -6   6       33.50       32.38      1.00 o 
  -3  -6   6       69.09       58.58      1.21 o 
  -2  -6   6      120.02      120.03      1.50 o 
  -1  -6   6      235.33      235.83      1.50 o 
   0  -6   6      263.34      250.99      1.80 o 
   1  -6   6       16.63       14.63      0.67 o 
   2  -6   6        2.02        2.57      0.57 o 
   3  -6   6       75.74       73.72      1.27 o 
   4  -6   6        4.98        2.57      0.69 o 
   5  -6   6        0.02        0.62      0.71 o 
   6  -6   6        0.12       -0.24      0.65 o 
  -6  -5   6       11.56        8.24      0.85 o 
  -5  -5   6       47.64       49.54      1.76 o 
  -4  -5   6       74.86       71.45      1.24 o 
  -3  -5   6       72.23       66.47      1.11 o 
  -2  -5   6       86.79       87.22      2.89 o 
  -1  -5   6       25.39       21.74      0.68 o 
   0  -5   6      104.50       82.41      0.75 o 
   1  -5   6      224.82      224.25      1.85 o 
   2  -5   6       96.31       89.03      0.79 o 
   3  -5   6        5.20        1.56      0.60 o 
   4  -5   6        0.37        0.43      0.59 o 
   5  -5   6       12.04       11.57      0.76 o 
   6  -5   6       26.66       31.11      1.08 o 
   7  -5   6        3.42        4.58      1.09 o 
  -7  -4   6        5.26       10.21      0.95 o 
  -6  -4   6        6.11        5.52      0.74 o 
  -5  -4   6       13.49       14.20      0.85 o 
  -4  -4   6        6.32        6.59      0.61 o 
  -3  -4   6       66.41       71.61      0.78 o 
  -2  -4   6        0.42        0.33      0.16 o 
  -1  -4   6       88.43       80.31      0.69 o 
   0  -4   6      171.76      193.54      2.96 o 
   1  -4   6        8.98        9.27      0.36 o 
   2  -4   6        0.03        0.60      0.30 o 
   3  -4   6        9.43        9.46      0.64 o 
   4  -4   6        1.37        2.29      0.58 o 
   5  -4   6        0.05        0.65      0.61 o 
   6  -4   6        0.10       -0.32      0.67 o 
   7  -4   6        1.58        0.84      1.00 o 
  -6  -3   6       22.46       22.11      0.99 o 
  -5  -3   6       10.09        6.96      0.74 o 
  -4  -3   6      319.98      304.73      1.06 o 
  -3  -3   6       25.87       25.99      0.40 o 
  -2  -3   6      564.51      583.90      4.36 o 
  -1  -3   6       37.67       35.63      0.47 o 
   0  -3   6      233.13      222.84      1.49 o 
   1  -3   6      257.06      244.96      1.68 o 
   2  -3   6      109.79      114.82      1.29 o 
   3  -3   6        9.45       11.33      0.64 o 
   4  -3   6        3.81        5.20      0.60 o 
   5  -3   6        9.42        7.64      0.70 o 
   6  -3   6        0.36        0.64      0.80 o 
   7  -3   6        3.27        1.48      1.01 o 
  -7  -2   6       24.19       33.46      1.22 o 
  -6  -2   6       13.39       16.46      1.09 o 
  -5  -2   6      154.79      144.14      1.33 o 
  -4  -2   6      653.93      639.79      5.78 o 
  -3  -2   6       56.84       60.84      0.46 o 
  -2  -2   6      167.86      168.06      1.34 o 
  -1  -2   6      238.17      275.05      1.48 o 
   0  -2   6      126.38      121.36      1.10 o 
   1  -2   6       14.36       17.76      0.57 o 
   2  -2   6      203.24      207.47      1.64 o 
   3  -2   6       66.42       60.31      1.04 o 
   4  -2   6       11.28       11.99      0.72 o 
   5  -2   6       17.10       15.33      0.76 o 
   6  -2   6       42.22       43.97      1.34 o 
   7  -2   6        0.03        0.65      0.87 o 
  -8  -1   6        1.20        1.14      0.59 o 
  -7  -1   6        5.60        9.47      0.56 o 
  -6  -1   6      133.89      129.25      2.87 o 
  -5  -1   6       72.21       76.21      1.22 o 
  -4  -1   6       25.45       25.42      0.45 o 
  -3  -1   6       48.86       47.10      0.88 o 
  -2  -1   6      527.03      514.68      1.87 o 
  -1  -1   6      273.71      326.42      1.07 o 
   0  -1   6      104.07      104.59      1.40 o 
   1  -1   6       67.85       80.12      0.98 o 
   2  -1   6        3.07        5.56      0.51 o 
   3  -1   6      319.85      336.54      4.51 o 
   4  -1   6       12.67       13.29      0.54 o 
   5  -1   6       85.45       85.41      1.21 o 
   6  -1   6        0.97        0.17      0.62 o 
   7  -1   6        1.30        2.36      0.91 o 
  -8   0   6        2.27        2.53      0.65 o 
  -7   0   6        3.07        1.43      0.62 o 
  -6   0   6        3.89        4.82      0.49 o 
  -5   0   6        9.81        6.79      0.56 o 
  -4   0   6       11.71       12.52      0.46 o 
  -3   0   6        6.55        6.47      0.58 o 
  -2   0   6      554.37      538.17      1.61 o 
  -1   0   6      744.61      807.13      2.61 o 
   0   0   6      136.55      142.58      1.23 o 
   1   0   6     1073.89     1140.85      3.53 o 
   2   0   6      111.18      107.08      2.13 o 
   3   0   6       53.02       58.75      1.15 o 
   4   0   6        5.78        5.72      0.51 o 
   5   0   6        9.82       10.55      0.89 o 
   6   0   6       19.52       19.36      2.54 o 
  -8   1   6        6.33        9.91      0.83 o 
  -7   1   6        2.28        2.55      0.68 o 
  -6   1   6       23.48       25.07      0.95 o 
  -5   1   6        8.03        7.77      0.83 o 
  -4   1   6       13.86       13.98      0.76 o 
  -3   1   6      130.13      140.20      1.45 o 
  -2   1   6      506.81      515.85      6.19 o 
  -1   1   6      542.16      618.40      2.39 o 
   0   1   6        5.55        5.70      0.29 o 
   1   1   6      504.25      565.68      4.02 o 
   2   1   6       40.84       38.82      0.89 o 
   3   1   6       20.03       22.05      0.52 o 
   4   1   6       84.65       87.70      0.79 o 
   5   1   6       34.76       39.79      2.10 o 
   6   1   6      195.50      210.11      2.52 o 
  -8   2   6        0.49        2.01      0.78 o 
  -7   2   6        8.09       10.22      0.85 o 
  -6   2   6       43.42       39.37      1.12 o 
  -5   2   6       44.87       44.13      1.15 o 
  -4   2   6      207.29      205.94      1.93 o 
  -3   2   6      572.45      561.03      2.86 o 
  -2   2   6       17.00       19.17      0.43 o 
  -1   2   6      172.52      210.80      1.18 o 
   0   2   6        8.84        9.28      0.31 o 
   1   2   6       18.41       28.66      1.05 o 
   2   2   6       57.41       59.07      0.58 o 
   3   2   6        6.96        7.86      0.37 o 
   4   2   6      503.27      524.94      2.23 o 
   5   2   6        1.16        1.01      0.85 o 
   6   2   6       53.48       54.73      1.50 o 
  -8   3   6        2.23        2.49      0.77 o 
  -7   3   6        4.12        4.19      0.79 o 
  -6   3   6       49.72       50.21      1.28 o 
  -5   3   6       49.66       50.36      1.23 o 
  -4   3   6       65.43       60.93      1.19 o 
  -3   3   6      245.46      281.34      2.10 o 
  -2   3   6       38.66       38.49      0.59 o 
  -1   3   6      606.73      642.61      1.57 o 
   0   3   6       90.23       91.84      1.26 o 
   1   3   6       43.28       41.69      0.52 o 
   2   3   6      764.58      770.11      2.73 o 
   3   3   6       52.07       61.13      0.69 o 
   4   3   6       90.33       90.36      3.74 o 
   5   3   6       33.37       43.35      1.32 o 
   6   3   6        8.44        4.06      0.97 o 
  -8   4   6        7.40        7.53      0.86 o 
  -7   4   6       18.55       21.32      1.02 o 
  -6   4   6        0.57        0.70      0.69 o 
  -5   4   6       91.50       89.00      1.51 o 
  -4   4   6       14.88       13.21      0.79 o 
  -3   4   6       78.61       79.27      0.83 o 
  -2   4   6        3.92        3.43      0.39 o 
  -1   4   6      161.70      163.32      0.99 o 
   0   4   6      838.66      818.19      7.67 o 
   1   4   6        1.89        3.69      0.37 o 
   2   4   6      333.83      310.69      1.78 o 
   3   4   6       28.17       29.57      0.76 o 
   4   4   6       29.99       30.81      1.12 o 
   5   4   6       21.51       22.09      1.09 o 
  -8   5   6        7.55        9.32      0.88 o 
  -7   5   6       76.42       73.29      1.60 o 
  -6   5   6       45.90       48.81      1.29 o 
  -5   5   6       82.57       79.80      1.48 o 
  -4   5   6       27.42       24.28      0.94 o 
  -3   5   6      224.87      236.10      1.39 o 
  -2   5   6      165.69      161.64      1.52 o 
  -1   5   6       81.47       81.16      0.90 o 
   0   5   6       15.23       14.58      0.53 o 
   1   5   6      188.12      188.02      2.52 o 
   2   5   6       54.07       55.12      2.50 o 
   3   5   6        0.16        1.27      0.60 o 
   4   5   6       85.34       86.69      1.65 o 
   5   5   6        8.96        9.78      0.92 o 
  -8   6   6        4.96        4.44      0.90 o 
  -7   6   6        0.87        2.36      0.84 o 
  -6   6   6        0.65        0.09      0.77 o 
  -5   6   6       25.10       25.31      1.11 o 
  -4   6   6        3.95        4.28      0.73 o 
  -3   6   6       90.55       91.07      1.20 o 
  -2   6   6      344.09      328.76      2.10 o 
  -1   6   6       72.62       67.78      0.84 o 
   0   6   6      571.45      532.39      9.49 o 
   1   6   6      123.22      123.02      1.14 o 
   2   6   6       59.16       61.22      0.89 o 
   3   6   6        0.47        2.31      0.52 o 
   4   6   6        1.33        1.88      0.87 o 
  -7   7   6       12.79       13.55      1.09 o 
  -6   7   6       17.09       15.83      0.97 o 
  -5   7   6       10.05       10.12      0.59 o 
  -4   7   6       87.05       82.74      1.85 o 
  -3   7   6       15.04       16.55      0.66 o 
  -2   7   6       28.16       27.64      0.66 o 
  -1   7   6      336.20      330.76      2.54 o 
   0   7   6        0.73        2.12      0.45 o 
   1   7   6       31.73       29.76      0.71 o 
   2   7   6       25.14       25.36      0.95 o 
   3   7   6       51.97       50.31      0.92 o 
   4   7   6        0.55        2.14      0.79 o 
  -7   8   6        2.49        0.82      0.75 o 
  -6   8   6        6.64        7.57      0.90 o 
  -5   8   6        2.35        6.86      2.95 o 
  -4   8   6       24.08       23.55      0.63 o 
  -3   8   6       13.01       13.44      0.80 o 
  -2   8   6       29.63       27.75      0.98 o 
  -1   8   6       46.53       45.11      1.19 o 
   0   8   6       37.97       38.02      1.14 o 
   1   8   6        9.44        9.13      1.87 o 
   2   8   6        2.98        1.76      0.68 o 
   3   8   6       18.48       21.75      0.77 o 
  -6   9   6        6.44        9.36      0.92 o 
  -5   9   6       12.98       14.59      2.68 o 
  -4   9   6       29.06       30.20      3.23 o 
  -3   9   6        0.22       -0.08      0.65 o 
  -2   9   6       25.31       24.99      1.03 o 
  -1   9   6       12.01       11.10      0.88 o 
   0   9   6        0.00       -0.74      0.74 o 
   1   9   6       17.28       22.94      2.99 o 
  -6  10   6        7.75        9.97      0.97 o 
  -5  10   6        0.02       -0.15      0.83 o 
  -4  10   6        0.21        0.45      1.12 o 
  -3  10   6        0.01       -0.45      0.93 o 
  -2  10   6        0.23        2.08      0.75 o 
  -1  10   6       37.78       39.44      1.30 o 
   0  10   6       11.12        9.88      1.01 o 
   1  10   6       11.68       10.83      1.02 o 
  -4  11   6        0.19        1.18      0.87 o 
  -3  11   6       13.09       12.75      0.69 o 
  -2  11   6        2.36        3.26      0.76 o 
  -1  11   6       16.28       17.82      1.17 o 
   0 -12   7       10.01       10.62      0.95 o 
   1 -12   7       13.70       17.39      2.50 o 
   2 -12   7        0.28        0.55      0.83 o 
  -2 -11   7       13.64       12.32      0.99 o 
  -1 -11   7       40.12       54.09      1.49 o 
   0 -11   7       15.96       18.38      1.04 o 
   1 -11   7       10.12        9.52      0.88 o 
   2 -11   7        8.93       10.07      1.06 o 
   3 -11   7        1.05        0.46      0.69 o 
   4 -11   7        5.12        3.35      0.94 o 
  -3 -10   7       25.61       28.77      1.18 o 
  -2 -10   7        0.12       -0.82      0.82 o 
  -1 -10   7       22.56       19.69      1.04 o 
   0 -10   7        0.30       -0.38      0.45 o 
   1 -10   7        3.50        4.29      0.98 o 
   2 -10   7       17.54       16.55      0.96 o 
   3 -10   7        4.40        3.54      0.86 o 
   4 -10   7        8.77        7.09      0.90 o 
   5 -10   7        6.47        3.77      0.95 o 
  -4  -9   7        0.16       -0.08      0.73 o 
  -3  -9   7        2.22        3.20      0.86 o 
  -2  -9   7       27.15       26.20      1.08 o 
  -1  -9   7       14.77       14.05      0.89 o 
   0  -9   7       52.87       52.98      2.63 o 
   1  -9   7       80.85       81.92      2.35 o 
   2  -9   7        3.18        2.37      0.70 o 
   3  -9   7       60.97       71.80      1.48 o 
   4  -9   7       11.93       16.78      0.99 o 
   5  -9   7        0.09       -0.87      0.87 o 
  -5  -8   7        2.05        1.54      0.77 o 
  -4  -8   7        0.52       -0.04      0.67 o 
  -3  -8   7        5.98        3.38      0.75 o 
  -2  -8   7      137.53      127.08      1.82 o 
  -1  -8   7       15.88       16.31      0.91 o 
   0  -8   7        9.58       10.61      0.52 o 
   1  -8   7       47.27       47.14      1.15 o 
   2  -8   7      219.62      212.07      2.16 o 
   3  -8   7        1.60        1.11      0.74 o 
   4  -8   7        0.12       -0.82      0.82 o 
   5  -8   7       11.91        6.66      0.83 o 
   6  -8   7        0.38       -0.08      0.70 o 
  -5  -7   7        5.79        7.09      0.82 o 
  -4  -7   7       47.35       43.61      1.21 o 
  -3  -7   7        1.58        0.53      0.70 o 
  -2  -7   7       22.37       19.78      0.87 o 
  -1  -7   7       60.83       57.77      0.77 o 
   0  -7   7      734.46      716.93      3.31 o 
   1  -7   7      256.06      253.80      2.15 o 
   2  -7   7       66.18       63.17      1.24 o 
   3  -7   7       28.46       21.07      0.92 o 
   4  -7   7       74.02       72.40      1.44 o 
   5  -7   7        8.98        4.25      0.84 o 
  -6  -6   7        3.12        4.03      0.78 o 
  -5  -6   7       24.24       24.73      0.98 o 
  -4  -6   7        7.74        5.43      0.74 o 
  -3  -6   7       38.46       39.13      1.01 o 
  -2  -6   7       21.61       21.77      0.84 o 
  -1  -6   7        0.04       -0.28      0.28 o 
   0  -6   7      573.88      586.78      2.07 o 
   1  -6   7        0.32       -0.05      0.43 o 
   2  -6   7       35.78       35.22      0.66 o 
   3  -6   7        0.01       -0.02      0.66 o 
   4  -6   7       67.64       66.02      1.37 o 
   5  -6   7       17.29       12.51      0.86 o 
   6  -6   7       12.89       13.96      0.89 o 
  -6  -5   7       14.77       18.70      1.04 o 
  -5  -5   7        1.97        3.59      0.77 o 
  -4  -5   7       21.21       21.88      0.83 o 
  -3  -5   7       12.84       12.14      0.93 o 
  -2  -5   7        2.23        1.86      0.40 o 
  -1  -5   7       47.92       52.75      0.90 o 
   0  -5   7        5.54        5.94      0.58 o 
   1  -5   7       58.22       54.76      1.00 o 
   2  -5   7       25.34       25.78      0.67 o 
   3  -5   7       23.93       23.53      0.89 o 
   4  -5   7       18.14       16.28      0.89 o 
   5  -5   7        0.56        2.01      0.69 o 
   6  -5   7        4.85        4.27      0.74 o 
  -7  -4   7        0.64       -0.27      0.68 o 
  -6  -4   7        2.50        4.06      0.77 o 
  -5  -4   7       12.43       11.81      0.78 o 
  -4  -4   7       21.43       18.52      0.57 o 
  -3  -4   7      208.11      199.38      1.27 o 
  -2  -4   7       74.45       79.52      2.03 o 
  -1  -4   7      201.58      174.21      2.60 o 
   0  -4   7      135.69      133.04      1.00 o 
   1  -4   7      303.40      297.41      2.41 o 
   2  -4   7       19.70       17.72      0.58 o 
   3  -4   7        9.14       12.91      0.73 o 
   4  -4   7      116.72      123.86      1.65 o 
   5  -4   7       25.05       24.35      0.95 o 
   6  -4   7        0.00        0.70      0.68 o 
  -7  -3   7        0.00       -0.68      0.68 o 
  -6  -3   7       19.70       20.33      0.97 o 
  -5  -3   7       26.59       20.35      0.75 o 
  -4  -3   7        0.00        0.00      0.27 o 
  -3  -3   7       18.44       16.70      0.33 o 
  -2  -3   7        0.12        0.06      0.20 o 
  -1  -3   7      293.21      298.49      1.72 o 
   0  -3   7       71.85       61.06      0.90 o 
   1  -3   7       49.00       51.34      0.92 o 
   2  -3   7      111.84      110.53      1.36 o 
   3  -3   7      123.00      121.08      1.50 o 
   4  -3   7       21.42       22.47      0.86 o 
   5  -3   7        0.34        1.25      0.67 o 
   6  -3   7        0.53        0.08      0.54 o 
  -7  -2   7        5.74        5.88      0.84 o 
  -6  -2   7        0.19        0.24      0.41 o 
  -5  -2   7       27.86       31.67      0.56 o 
  -4  -2   7       52.88       50.38      0.65 o 
  -3  -2   7      134.46      129.46      1.09 o 
  -2  -2   7       10.38       10.09      0.35 o 
  -1  -2   7        6.28        7.70      0.52 o 
   0  -2   7      463.02      440.41      2.20 o 
   1  -2   7      537.81      514.01      2.55 o 
   2  -2   7       38.39       41.68      0.92 o 
   3  -2   7       26.48       26.34      0.84 o 
   4  -2   7       52.01       58.83      1.16 o 
   5  -2   7        1.33        1.10      0.71 o 
   6  -2   7        1.06        2.86      0.86 o 
  -7  -1   7        4.49        5.75      0.49 o 
  -6  -1   7        3.19        3.13      0.76 o 
  -5  -1   7        8.15        9.79      0.43 o 
  -4  -1   7      459.30      429.40      5.14 o 
  -3  -1   7        3.55        2.41      0.29 o 
  -2  -1   7       98.88       95.10      0.59 o 
  -1  -1   7      232.61      213.18      0.93 o 
   0  -1   7      467.32      446.50      2.24 o 
   1  -1   7       35.31       32.03      0.78 o 
   2  -1   7       11.69       13.87      0.70 o 
   3  -1   7        7.63        8.04      0.71 o 
   4  -1   7       11.57        9.89      0.78 o 
   5  -1   7       43.07       46.31      1.23 o 
   6  -1   7       14.68       13.35      0.98 o 
  -8   0   7        7.76        8.85      0.78 o 
  -7   0   7       17.34       19.26      0.90 o 
  -6   0   7       41.69       39.20      0.86 o 
  -5   0   7      297.83      298.43      2.88 o 
  -4   0   7      168.39      158.15      1.17 o 
  -3   0   7      285.97      277.28      2.22 o 
  -2   0   7      653.28      657.16      9.47 o 
  -1   0   7      294.32      295.22      1.76 o 
   0   0   7       21.57       18.66      0.61 o 
   1   0   7       12.24       10.30      0.60 o 
   2   0   7        7.64       12.30      0.48 o 
   3   0   7      296.04      311.61      2.12 o 
   4   0   7        0.15        0.55      0.67 o 
   5   0   7       66.45       68.97      2.03 o 
   6   0   7        2.79        1.53      0.90 o 
  -8   1   7        0.72        0.02      0.53 o 
  -7   1   7        9.88       10.76      0.82 o 
  -6   1   7      124.77      109.90      1.75 o 
  -5   1   7      421.04      429.00      3.00 o 
  -4   1   7       65.90       65.93      1.24 o 
  -3   1   7        8.37        8.02      0.36 o 
  -2   1   7      308.19      296.86      2.03 o 
  -1   1   7      351.01      327.55      1.93 o 
   0   1   7      261.72      232.99      1.73 o 
   1   1   7     1080.71     1148.11      3.16 o 
   2   1   7       40.25       46.53      1.01 o 
   3   1   7       26.27       26.17      0.64 o 
   4   1   7       18.73       19.83      1.30 o 
   5   1   7       31.68       35.11      1.30 o 
   6   1   7       30.76       26.71      1.26 o 
  -7   2   7        0.00        0.26      0.67 o 
  -6   2   7        2.38        1.34      0.83 o 
  -5   2   7       37.78       36.07      1.13 o 
  -4   2   7        0.38        2.10      0.70 o 
  -3   2   7       67.99       67.26      1.17 o 
  -2   2   7        2.80        2.11      0.34 o 
  -1   2   7      425.02      419.46      2.25 o 
   0   2   7       14.79       10.59      0.39 o 
   1   2   7       24.84       19.89      0.42 o 
   2   2   7      109.30      109.71      0.81 o 
   3   2   7       35.51       36.35      1.33 o 
   4   2   7       19.06       20.39      1.58 o 
   5   2   7      249.09      256.64      2.73 o 
   6   2   7        8.70       10.71      1.02 o 
  -8   3   7       31.07       27.08      1.14 o 
  -7   3   7        3.82        3.10      0.76 o 
  -6   3   7        0.15       -0.87      0.87 o 
  -5   3   7       15.41       17.79      0.96 o 
  -4   3   7       93.42       92.69      1.43 o 
  -3   3   7      321.33      330.14      2.37 o 
  -2   3   7       33.17       27.21      0.55 o 
  -1   3   7      353.80      343.76      2.36 o 
   0   3   7       70.77       72.77      0.83 o 
   1   3   7       22.18       24.46      0.48 o 
   2   3   7       91.48       92.81      1.54 o 
   3   3   7      223.65      233.02      2.24 o 
   4   3   7       65.84       68.57      1.02 o 
   5   3   7       61.33       59.54      1.57 o 
  -8   4   7        2.62        0.85      0.65 o 
  -7   4   7        0.54       -0.36      0.76 o 
  -6   4   7        1.87        0.32      0.86 o 
  -5   4   7       23.85       24.83      1.05 o 
  -4   4   7        6.16        6.85      0.75 o 
  -3   4   7       21.71       22.87      0.88 o 
  -2   4   7       32.36       32.26      0.68 o 
  -1   4   7       35.77       38.98      0.76 o 
   0   4   7      307.20      312.96      2.23 o 
   1   4   7      568.00      591.15      2.51 o 
   2   4   7       10.74       13.07      0.62 o 
   3   4   7      259.15      262.06      1.35 o 
   4   4   7        0.59        3.87      0.89 o 
   5   4   7        3.41        3.08      0.88 o 
  -8   5   7        0.97        0.55      0.73 o 
  -7   5   7        6.72        6.94      0.92 o 
  -6   5   7        1.03        0.79      0.84 o 
  -5   5   7        5.62        8.81      0.90 o 
  -4   5   7        3.21        4.11      0.79 o 
  -3   5   7        5.72        6.89      0.53 o 
  -2   5   7      394.83      390.14      3.99 o 
  -1   5   7      332.52      321.50      2.92 o 
   0   5   7      125.29      122.42      2.76 o 
   1   5   7      586.28      575.23      2.42 o 
   2   5   7        0.02       -0.18      0.38 o 
   3   5   7       51.77       45.58      1.06 o 
   4   5   7        6.81        8.34      0.94 o 
  -7   6   7        6.96        6.37      0.92 o 
  -6   6   7       27.71       28.64      1.18 o 
  -5   6   7        3.83        4.65      0.53 o 
  -4   6   7      264.41      273.16      3.02 o 
  -3   6   7      360.98      361.34      6.41 o 
  -2   6   7       32.27       31.10      2.24 o 
  -1   6   7      589.90      570.88      2.22 o 
   0   6   7        8.80        8.94      0.64 o 
   1   6   7       45.15       43.14      2.51 o 
   2   6   7        3.95        4.49      0.49 o 
   3   6   7        6.90        4.78      0.54 o 
   4   6   7        6.07        5.68      0.91 o 
  -7   7   7        0.00        1.30      0.87 o 
  -6   7   7       47.38       50.85      1.41 o 
  -5   7   7       90.45       91.75      5.18 o 
  -4   7   7       77.78       84.82      1.07 o 
  -3   7   7      278.22      273.99      1.69 o 
  -2   7   7        0.01        1.08      0.50 o 
  -1   7   7      140.24      127.60      1.75 o 
   0   7   7        0.33        2.17      0.72 o 
   1   7   7       61.98       60.13      1.20 o 
   2   7   7        3.65        4.58      0.55 o 
   3   7   7        5.31        6.27      1.07 o 
  -7   8   7       57.06       67.10      1.67 o 
  -6   8   7       27.14       28.31      1.14 o 
  -5   8   7      102.87      102.20      3.07 o 
  -4   8   7        0.98        1.92      0.62 o 
  -3   8   7      100.00       95.50      1.56 o 
  -2   8   7       74.60       73.53      1.45 o 
  -1   8   7       86.98       78.77      1.51 o 
   0   8   7       58.16       51.45      1.33 o 
   1   8   7        4.65        6.70      1.67 o 
   2   8   7       48.63       60.85      1.03 o 
  -6   9   7       10.03        9.68      0.89 o 
  -5   9   7       44.83       43.97      1.29 o 
  -4   9   7       53.18       54.64      1.26 o 
  -3   9   7       20.71       21.16      0.99 o 
  -2   9   7        5.61        5.91      0.80 o 
  -1   9   7        0.98        0.97      0.79 o 
   0   9   7      138.01      133.64      2.03 o 
   1   9   7        3.25        6.40      0.99 o 
  -5  10   7       14.01       14.83      1.06 o 
  -4  10   7        6.52        7.17      0.88 o 
  -3  10   7       23.05       21.57      1.09 o 
  -2  10   7       59.37       57.00      1.45 o 
  -1  10   7       23.34       24.09      1.24 o 
   0  10   7        7.04       13.99      1.06 o 
  -3  11   7        2.74        2.84      1.36 o 
  -2  11   7        0.43       -0.15      0.98 o 
  -1 -11   8       16.19       15.82      1.02 o 
   0 -11   8        5.94       11.55      1.03 o 
   1 -11   8        8.00        6.68      0.57 o 
   2 -11   8        0.10       -0.43      0.53 o 
   3 -11   8        1.91        5.55      0.96 o 
  -3 -10   8       19.94       24.71      1.22 o 
  -2 -10   8       62.49       77.79      1.70 o 
  -1 -10   8        1.19        2.89      0.86 o 
   0 -10   8       31.56       29.58      1.21 o 
   1 -10   8       21.13       26.35      0.78 o 
   2 -10   8       14.16       15.25      1.00 o 
   3 -10   8       86.11       83.13      1.66 o 
   4 -10   8        0.08        0.20      0.90 o 
  -4  -9   8       34.54       39.76      1.36 o 
  -3  -9   8        2.83        1.49      0.84 o 
  -2  -9   8        5.13        5.59      0.81 o 
  -1  -9   8        6.75        9.99      0.91 o 
   0  -9   8       44.55       46.45      0.85 o 
   1  -9   8      121.00      111.26      1.67 o 
   2  -9   8        1.06        2.78      0.75 o 
   3  -9   8       27.96       30.83      1.11 o 
   4  -9   8       28.39       28.02      1.21 o 
   5  -9   8        0.01        0.84      0.89 o 
  -4  -8   8        4.55        7.18      0.87 o 
  -3  -8   8       37.01       34.47      1.14 o 
  -2  -8   8       78.66       79.26      1.54 o 
  -1  -8   8      183.33      177.58      2.16 o 
   0  -8   8        0.37        0.09      0.44 o 
   1  -8   8      191.84      190.45      2.05 o 
   2  -8   8       80.82       82.36      1.50 o 
   3  -8   8        8.10        6.39      0.84 o 
   4  -8   8        9.93       11.93      0.95 o 
   5  -8   8        1.18       -0.14      0.86 o 
  -5  -7   8        1.37        1.26      0.73 o 
  -4  -7   8       17.30       19.76      0.98 o 
  -3  -7   8      123.01      117.39      1.73 o 
  -2  -7   8       21.95       26.20      1.01 o 
  -1  -7   8       91.99       80.30      1.46 o 
   0  -7   8       60.76       50.06      1.06 o 
   1  -7   8       69.96       64.92      1.29 o 
   2  -7   8        5.00        4.45      0.76 o 
   3  -7   8        1.57       -0.62      0.82 o 
   4  -7   8        0.74        1.09      0.79 o 
   5  -7   8        0.05       -0.90      0.90 o 
  -6  -6   8       30.46       29.63      1.22 o 
  -5  -6   8       35.42       30.30      1.12 o 
  -4  -6   8        3.02        2.88      0.72 o 
  -3  -6   8      187.02      161.80      1.88 o 
  -2  -6   8       42.30       45.08      0.80 o 
  -1  -6   8      145.45      148.62      1.59 o 
   0  -6   8       42.88       44.52      0.73 o 
   1  -6   8      112.60      106.65      1.06 o 
   2  -6   8        0.22       -0.73      0.73 o 
   3  -6   8       13.04       11.61      0.86 o 
   4  -6   8        0.27       -0.12      0.78 o 
   5  -6   8       10.33        9.79      0.89 o 
   6  -6   8        8.03        3.87      0.88 o 
  -6  -5   8       27.96       26.70      1.08 o 
  -5  -5   8        5.56       10.40      0.86 o 
  -4  -5   8       11.68       15.95      1.09 o 
  -3  -5   8      277.72      247.70      1.62 o 
  -2  -5   8       24.43       26.21      0.63 o 
  -1  -5   8        0.01        0.00      0.38 o 
   0  -5   8      131.02      130.07      1.16 o 
   1  -5   8      650.73      648.15      4.64 o 
   2  -5   8        0.47        0.96      0.41 o 
   3  -5   8       45.42       47.04      1.18 o 
   4  -5   8      112.95       98.11      1.62 o 
   5  -5   8       87.49       84.75      1.58 o 
   6  -5   8       24.50       27.20      1.15 o 
  -6  -4   8       18.27       24.27      1.09 o 
  -5  -4   8        0.40       -0.56      0.68 o 
  -4  -4   8        1.50        2.17      0.35 o 
  -3  -4   8       29.59       28.59      0.86 o 
  -2  -4   8       41.46       43.35      0.63 o 
  -1  -4   8      339.01      339.60      1.82 o 
   0  -4   8      175.57      166.91      4.20 o 
   1  -4   8      307.39      290.42      4.07 o 
   2  -4   8      150.44      140.61      1.61 o 
   3  -4   8      219.49      221.58      2.11 o 
   4  -4   8       16.47       19.22      0.96 o 
   5  -4   8        1.81        3.31      0.83 o 
   6  -4   8       11.77       11.53      0.92 o 
  -7  -3   8        3.05        3.26      0.86 o 
  -6  -3   8       64.29       60.13      1.40 o 
  -5  -3   8        1.05        1.28      0.51 o 
  -4  -3   8        6.62        8.37      0.40 o 
  -3  -3   8       61.85       57.98      0.52 o 
  -2  -3   8      214.60      213.47      0.83 o 
  -1  -3   8      406.06      377.67      3.38 o 
   0  -3   8       60.04       59.36      0.97 o 
   1  -3   8      307.64      298.95      2.15 o 
   2  -3   8      263.54      258.13      2.11 o 
   3  -3   8        9.16        9.94      0.78 o 
   4  -3   8        7.64        8.79      0.78 o 
   6  -3   8        5.64        8.35      0.88 o 
  -7  -2   8        1.29        2.14      0.75 o 
  -6  -2   8        0.84        0.07      0.66 o 
  -5  -2   8       20.32       25.10      0.55 o 
  -4  -2   8        3.83        4.31      0.36 o 
  -3  -2   8       62.59       51.74      0.82 o 
  -2  -2   8      292.71      282.86      2.37 o 
  -1  -2   8      147.61      140.57      1.32 o 
   0  -2   8      318.34      283.03      1.93 o 
   1  -2   8        0.26        0.03      0.52 o 
   2  -2   8        2.87        2.65      0.61 o 
   3  -2   8        7.35        7.12      0.73 o 
   4  -2   8        0.71        0.68      0.72 o 
   5  -2   8        0.09       -0.39      0.73 o 
   6  -2   8        0.00        0.67      0.95 o 
  -7  -1   8        0.00       -0.04      0.41 o 
  -6  -1   8       42.41       43.16      1.42 o 
  -5  -1   8      122.61      123.22      0.95 o 
  -4  -1   8        0.22        0.84      1.36 o 
  -3  -1   8       37.83       37.98      1.22 o 
  -2  -1   8      615.64      577.48      2.91 o 
  -1  -1   8       97.10       98.90      1.14 o 
   0  -1   8        1.58        1.89      0.52 o 
   1  -1   8        9.37       10.06      0.65 o 
   2  -1   8       56.67       50.08      1.06 o 
   3  -1   8        3.04        2.68      0.69 o 
   4  -1   8        1.80        0.87      0.72 o 
   5  -1   8        0.53        1.54      0.78 o 
   6  -1   8        0.22        0.74      0.92 o 
  -7   0   8        2.29        0.67      0.63 o 
  -6   0   8       20.26       18.40      1.02 o 
  -5   0   8       85.85       81.19      1.60 o 
  -4   0   8      551.86      555.85      4.02 o 
  -3   0   8        7.15        5.67      0.36 o 
  -2   0   8       32.50       29.65      1.57 o 
  -1   0   8      267.39      263.52      1.82 o 
   0   0   8       58.00       59.93      1.00 o 
   1   0   8       16.76       18.37      0.76 o 
   2   0   8       34.10       30.74      0.95 o 
   3   0   8        4.48        3.09      0.67 o 
   4   0   8       18.70       17.78      0.70 o 
   5   0   8        1.61        1.24      0.56 o 
  -8   1   8        5.10        3.97      0.71 o 
  -7   1   8        4.72        5.93      0.77 o 
  -6   1   8      141.17      147.22      2.04 o 
  -5   1   8       12.96       10.60      0.94 o 
  -4   1   8       53.55       52.52      1.22 o 
  -3   1   8        2.30        2.28      0.37 o 
  -2   1   8      372.63      380.94      3.83 o 
  -1   1   8        0.18       -0.01      0.48 o 
   0   1   8        0.52        0.36      0.50 o 
   1   1   8        4.14        4.22      0.59 o 
   2   1   8       35.26       37.99      1.53 o 
   3   1   8        3.24        3.31      1.58 o 
   4   1   8        1.20        1.28      1.91 o 
   5   1   8        1.63       -0.50      0.90 o 
  -8   2   8        6.74       11.48      0.86 o 
  -7   2   8        1.37        0.38      0.73 o 
  -6   2   8       14.32       13.32      1.05 o 
  -5   2   8       58.07       58.34      1.40 o 
  -4   2   8       64.17       67.17      1.32 o 
  -3   2   8       16.59       16.68      1.28 o 
  -2   2   8       44.61       35.65      0.62 o 
  -1   2   8       87.49       89.13      1.22 o 
   0   2   8       46.41       48.16      0.65 o 
   1   2   8        4.55        2.54      0.34 o 
   2   2   8        7.78        5.66      0.56 o 
   3   2   8       18.76       17.19      0.87 o 
   4   2   8       55.01       58.18      1.79 o 
   5   2   8       22.42       24.24      1.26 o 
  -8   3   8        0.79        2.53      0.73 o 
  -6   3   8       65.17       70.15      1.62 o 
  -5   3   8        0.91       -0.55      0.87 o 
  -4   3   8        1.61        0.97      0.73 o 
  -3   3   8       14.82       11.55      0.82 o 
  -2   3   8        0.10       -0.05      0.40 o 
  -1   3   8       21.10       22.10      0.70 o 
   0   3   8        0.65        0.06      0.32 o 
   1   3   8        0.56        0.35      0.36 o 
   2   3   8      118.56      120.87      0.95 o 
   3   3   8       21.42       20.35      0.71 o 
   4   3   8        0.28        0.68      0.58 o 
   5   3   8       37.18       47.20      1.46 o 
  -7   4   8        8.21        7.59      0.80 o 
  -6   4   8        7.99        6.98      0.97 o 
  -5   4   8       13.31       10.60      1.00 o 
  -4   4   8        0.90        1.39      0.71 o 
  -3   4   8        0.04       -0.69      0.71 o 
  -2   4   8       43.13       43.13      0.78 o 
  -1   4   8       43.52       41.38      0.65 o 
   0   4   8       97.54       98.35      0.80 o 
   1   4   8       41.16       36.88      0.61 o 
   2   4   8        4.75        3.93      0.41 o 
   3   4   8       12.60       12.76      0.65 o 
   4   4   8       12.77       12.70      1.53 o 
  -7   5   8        0.53       -0.80      0.80 o 
  -5   5   8        0.84        0.56      0.83 o 
  -4   5   8        0.88        0.60      0.78 o 
  -3   5   8        0.14        0.23      0.73 o 
  -2   5   8       62.47       63.38      0.91 o 
  -1   5   8       10.45       11.13      0.59 o 
   0   5   8        1.09        0.54      0.37 o 
   1   5   8       21.48       21.34      0.52 o 
   2   5   8        5.48        6.12      0.50 o 
   3   5   8        9.37        9.55      1.69 o 
   4   5   8       23.48       29.78      1.19 o 
  -6   6   8        5.11        5.85      1.00 o 
  -5   6   8        0.22        0.67      0.85 o 
  -4   6   8       32.88       34.05      1.22 o 
  -3   6   8        0.05        0.53      0.54 o 
  -2   6   8       18.94       16.88      0.65 o 
  -1   6   8        0.36       -0.12      0.47 o 
   0   6   8        5.17        4.44      0.79 o 
   1   6   8        1.54        1.07      0.47 o 
   2   6   8        5.56        7.62      0.79 o 
   3   6   8        7.99        8.10      0.78 o 
  -7   7   8        9.83        8.43      1.00 o 
  -6   7   8       40.38       43.23      1.48 o 
  -5   7   8        5.82        6.97      0.63 o 
  -4   7   8        0.95        1.76      0.69 o 
  -3   7   8        7.51        5.44      0.74 o 
  -2   7   8        3.51        2.59      0.52 o 
  -1   7   8       46.03       47.22      1.28 o 
   0   7   8       37.29       34.98      1.19 o 
   1   7   8       41.99       34.42      1.93 o 
   2   7   8        1.68       -0.56      0.95 o 
   3   7   8        7.82        7.33      0.71 o 
  -6   8   8        5.37        9.46      0.92 o 
  -5   8   8        5.55        5.67      0.84 o 
  -4   8   8        7.51        6.91      1.63 o 
  -3   8   8       26.87       26.15      1.08 o 
  -2   8   8       21.33       24.51      1.06 o 
  -1   8   8       16.50       14.15      0.97 o 
   0   8   8       84.26       75.15      1.58 o 
   1   8   8        0.03       -0.78      0.78 o 
   2   8   8        0.08       -0.51      0.51 o 
  -5   9   8        1.09        0.05      0.76 o 
  -4   9   8       10.41       10.32      0.93 o 
  -3   9   8        3.46        2.80      0.85 o 
  -2   9   8        9.56        9.16      0.93 o 
  -1   9   8        6.24        3.31      0.96 o 
   0   9   8        3.25        1.04      0.81 o 
   1   9   8       59.65       62.73      1.60 o 
  -4  10   8        9.54        9.34      1.10 o 
  -3  10   8        6.80        9.91      0.95 o 
  -2  10   8        0.39        1.78      0.88 o 
  -1  10   8       76.30       78.46      1.77 o 
   0 -11   9       20.49       19.93      1.12 o 
   1 -11   9        0.28        2.01      1.01 o 
   2 -11   9       11.78       12.72      1.57 o 
  -2 -10   9        9.20        9.83      0.97 o 
  -1 -10   9       10.27       10.09      1.01 o 
   0 -10   9       22.33       22.78      1.18 o 
   1 -10   9        0.88        0.33      0.55 o 
   2 -10   9        6.30        4.29      0.78 o 
   3 -10   9       20.12       18.20      1.08 o 
  -3  -9   9        2.41        0.35      0.87 o 
  -2  -9   9       12.05       10.26      0.96 o 
  -1  -9   9        1.41        1.09      0.83 o 
   0  -9   9       28.23       30.62      0.87 o 
   1  -9   9       66.00       64.42      1.34 o 
   2  -9   9       15.07       12.23      0.87 o 
   3  -9   9        8.16       12.35      1.00 o 
   4  -9   9       25.81       26.87      1.15 o 
  -4  -8   9        0.02        1.04      0.76 o 
  -3  -8   9        0.31        2.41      0.82 o 
  -2  -8   9        4.67        6.37      0.86 o 
  -1  -8   9       70.12       72.62      1.54 o 
   0  -8   9      102.71       94.33      1.44 o 
   1  -8   9       38.52       38.66      1.11 o 
   2  -8   9       94.23      100.94      1.70 o 
   3  -8   9        3.25        3.27      0.82 o 
   4  -8   9        0.18       -0.75      0.88 o 
  -5  -7   9       17.63       30.58      1.19 o 
  -4  -7   9        4.37        5.56      0.81 o 
  -3  -7   9      151.12      144.08      1.93 o 
  -2  -7   9       17.23       14.40      0.91 o 
  -1  -7   9      119.93      114.32      1.40 o 
   0  -7   9      202.94      188.49      1.38 o 
   1  -7   9       56.43       56.45      2.30 o 
   2  -7   9       20.82       18.53      0.96 o 
   3  -7   9       84.57       85.35      1.59 o 
   4  -7   9       16.20       12.97      1.04 o 
   5  -7   9       56.49       63.89      1.59 o 
  -5  -6   9      114.80      120.50      1.92 o 
  -4  -6   9       17.05       12.73      0.85 o 
  -3  -6   9       16.25       19.05      0.67 o 
  -2  -6   9      302.22      263.26      3.04 o 
  -1  -6   9        0.30        0.51      0.44 o 
   0  -6   9       35.85       34.92      0.69 o 
   1  -6   9       67.22       62.80      1.12 o 
   2  -6   9        0.02       -0.48      0.69 o 
   3  -6   9      112.22      102.72      1.70 o 
   4  -6   9        7.20       10.08      0.88 o 
   5  -6   9      158.43      154.10      2.17 o 
  -6  -5   9        7.34       12.72      0.95 o 
  -5  -5   9       63.44       65.07      1.44 o 
  -4  -5   9      142.97      139.28      1.32 o 
  -3  -5   9       26.47       14.95      0.73 o 
  -2  -5   9        3.60        1.32      0.46 o 
  -1  -5   9       11.34       10.80      0.47 o 
   0  -5   9       75.73       74.04      1.19 o 
   1  -5   9      791.94      795.16      3.11 o 
   2  -5   9      180.34      181.99      2.02 o 
   3  -5   9      330.31      337.15      2.77 o 
   4  -5   9        5.29        4.52      0.81 o 
   5  -5   9       20.13       29.90      1.21 o 
  -6  -4   9       23.56       27.96      1.19 o 
  -5  -4   9        0.51        0.49      0.75 o 
  -4  -4   9        0.15       -0.44      0.89 o 
  -3  -4   9        0.12       -0.30      0.34 o 
  -2  -4   9      110.89      110.06      1.33 o 
  -1  -4   9      173.13      169.36      1.18 o 
   0  -4   9      789.33      784.98      5.17 o 
   1  -4   9      308.15      304.70      2.35 o 
   2  -4   9       10.97       10.64      0.82 o 
   3  -4   9       33.98       41.83      1.19 o 
   4  -4   9       78.68       79.33      1.55 o 
   5  -4   9        9.61        7.51      0.82 o 
  -7  -3   9        3.88        4.32      0.84 o 
  -6  -3   9       38.35       39.26      1.24 o 
  -5  -3   9        0.54       -0.41      0.48 o 
  -4  -3   9        7.70        6.35      0.55 o 
  -3  -3   9       34.23       30.56      0.75 o 
  -2  -3   9       25.63       25.17      0.49 o 
  -1  -3   9      395.59      385.09      2.28 o 
   0  -3   9       21.21       20.96      0.83 o 
   1  -3   9       61.88       58.29      1.13 o 
   2  -3   9       19.43       19.41      0.86 o 
   3  -3   9       23.01       20.11      0.97 o 
   4  -3   9        1.20        0.75      0.74 o 
   5  -3   9       14.08       15.24      1.05 o 
  -7  -2   9        3.12        2.43      0.77 o 
  -6  -2   9        5.97        5.92      0.83 o 
  -5  -2   9        5.11        4.57      0.77 o 
  -4  -2   9       66.01       68.42      0.73 o 
  -3  -2   9      463.02      451.53      2.91 o 
  -2  -2   9        0.41        0.92      0.36 o 
  -1  -2   9       70.79       64.33      1.03 o 
   0  -2   9       72.66       64.92      1.11 o 
   1  -2   9        9.06        8.68      0.69 o 
   2  -2   9        8.90       11.52      0.78 o 
   3  -2   9       32.54       31.81      1.08 o 
   4  -2   9       10.23       10.13      0.91 o 
   5  -2   9        0.18        0.05      0.83 o 
  -7  -1   9        4.61        2.11      0.81 o 
  -6  -1   9        3.94        3.19      0.55 o 
  -5  -1   9       89.34       90.84      1.43 o 
  -4  -1   9        0.13        0.07      0.90 o 
  -3  -1   9        3.80        4.29      0.95 o 
  -2  -1   9       12.75       16.41      0.48 o 
  -1  -1   9        4.62        5.38      0.56 o 
   0  -1   9       44.62       43.85      0.96 o 
   1  -1   9      189.79      176.84      1.79 o 
   2  -1   9        0.01        0.38      0.67 o 
   3  -1   9        1.32        1.67      0.77 o 
   4  -1   9        0.40        1.26      0.78 o 
   5  -1   9       20.08       21.68      1.06 o 
  -7   0   9       24.79       30.83      1.08 o 
  -6   0   9        2.66        3.90      0.88 o 
  -5   0   9       12.61       14.56      0.97 o 
  -4   0   9       14.93       14.87      0.96 o 
  -3   0   9       13.86       18.73      0.88 o 
  -2   0   9        7.04        7.25      0.43 o 
  -1   0   9       90.85       89.27      1.22 o 
   0   0   9       33.30       27.86      0.86 o 
   1   0   9        0.08       -0.30      0.64 o 
   2   0   9        4.85        4.17      0.72 o 
   3   0   9       31.30       32.06      1.07 o 
   4   0   9       25.23       26.63      1.12 o 
   5   0   9        1.09        1.85      0.91 o 
  -7   1   9       10.99       18.51      1.02 o 
  -6   1   9        9.62        9.86      1.01 o 
  -5   1   9       27.63       28.47      1.17 o 
  -4   1   9      197.84      214.81      2.23 o 
  -3   1   9       13.29       13.62      0.49 o 
  -2   1   9        0.24        0.69      0.39 o 
  -1   1   9       70.28       71.28      1.17 o 
   0   1   9        8.73       11.23      0.71 o 
   1   1   9      226.77      221.48      2.03 o 
   2   1   9      175.85      173.90      1.35 o 
   3   1   9        3.19        2.78      0.74 o 
   4   1   9       21.48       25.31      0.79 o 
   5   1   9        1.50        1.50      0.62 o 
  -7   2   9       10.67       18.52      1.16 o 
  -6   2   9       14.30       18.12      1.11 o 
  -5   2   9      182.91      196.43      2.30 o 
  -4   2   9      139.86      139.77      1.87 o 
  -3   2   9        0.02        0.21      0.40 o 
  -2   2   9       10.41       13.97      1.42 o 
  -1   2   9        2.49        2.91      0.62 o 
   0   2   9      203.87      200.20      1.96 o 
   1   2   9        0.34        0.15      0.45 o 
   2   2   9        0.05       -0.48      0.48 o 
   3   2   9       19.32       18.19      0.80 o 
   4   2   9        0.12       -0.74      0.74 o 
  -7   3   9        0.96        3.92      0.98 o 
  -6   3   9       57.75       52.47      1.50 o 
  -5   3   9       69.02       76.67      1.57 o 
  -4   3   9       51.17       47.09      1.23 o 
  -3   3   9       63.27       62.84      1.34 o 
  -2   3   9      578.98      536.68      5.37 o 
  -1   3   9       38.34       28.77      0.94 o 
   0   3   9       27.97       22.94      0.50 o 
   1   3   9       78.56       77.76      1.13 o 
   2   3   9        1.89        1.73      0.42 o 
   3   3   9       48.71       54.45      0.95 o 
   4   3   9        0.54        0.59      0.99 o 
  -7   4   9        3.48        6.16      1.04 o 
  -6   4   9       47.56       48.15      1.50 o 
  -5   4   9       36.42       41.80      1.36 o 
  -4   4   9       57.73       57.13      1.35 o 
  -3   4   9        9.22        7.24      0.83 o 
  -2   4   9       29.17       26.88      1.00 o 
  -1   4   9        3.24        4.99      2.43 o 
   0   4   9       23.58       22.62      0.51 o 
   1   4   9      127.07      140.50      1.03 o 
   2   4   9       12.46       11.78      0.48 o 
   3   4   9        0.07        1.19      0.56 o 
   4   4   9       13.83       14.68      0.73 o 
  -7   5   9        2.47        6.88      0.91 o 
  -6   5   9       14.74       16.73      1.18 o 
  -5   5   9        0.31        0.42      0.88 o 
  -4   5   9        0.01        0.81      0.77 o 
  -3   5   9        9.65       11.29      0.92 o 
  -2   5   9       59.93       61.86      0.95 o 
  -1   5   9       32.64       36.03      0.89 o 
   0   5   9        8.34        8.28      0.58 o 
   1   5   9        0.80       -0.14      0.38 o 
   2   5   9        1.37        0.15      0.56 o 
   3   5   9       20.54       20.95      0.75 o 
  -7   6   9        0.00        6.26      1.00 o 
  -6   6   9       12.40       13.02      1.17 o 
  -5   6   9        2.59        1.50      0.92 o 
  -4   6   9       30.44       30.44      1.21 o 
  -3   6   9       48.62       52.22      1.51 o 
  -2   6   9        3.78        4.71      0.56 o 
  -1   6   9        0.00       -0.49      0.49 o 
   0   6   9        1.32        0.16      0.70 o 
   1   6   9       33.68       32.96      0.76 o 
   2   6   9        5.07        5.74      0.83 o 
   3   6   9        1.73        2.12      1.48 o 
  -6   7   9        6.56        6.81      1.13 o 
  -5   7   9        9.77        8.84      1.03 o 
  -4   7   9        3.13        2.41      0.87 o 
  -3   7   9        1.56        1.67      0.58 o 
  -2   7   9        0.19       -0.55      0.55 o 
  -1   7   9        6.36        5.42      0.84 o 
   0   7   9        6.00        7.85      0.90 o 
   1   7   9        0.04        1.61      0.82 o 
   2   7   9        2.04        4.88      0.60 o 
  -5   8   9        0.16        2.74      1.53 o 
  -4   8   9        0.36       -0.23      0.57 o 
  -3   8   9       11.16       11.60      0.93 o 
  -2   8   9       31.09       30.54      1.21 o 
  -1   8   9        0.95        1.84      0.78 o 
   0   8   9        0.06        0.34      0.90 o 
   1   8   9       14.30       17.96      1.19 o 
  -5   9   9        0.74       -0.37      0.81 o 
  -4   9   9        4.89        8.05      0.98 o 
  -3   9   9        1.09        0.55      0.79 o 
  -2   9   9        0.00       -0.56      0.79 o 
  -1   9   9        0.15        1.24      1.02 o 
   0   9   9        2.17        5.74      0.95 o 
  -1 -10  10       72.82      103.66      2.04 o 
   0 -10  10        1.68        3.79      0.96 o 
   1 -10  10       21.71       25.26      2.65 o 
   2 -10  10      100.79      110.47      1.89 o 
  -3  -9  10        7.65       12.13      1.05 o 
  -2  -9  10        4.68        4.77      0.87 o 
  -1  -9  10       16.47       15.22      1.08 o 
   0  -9  10       30.25       27.97      1.16 o 
   1  -9  10        3.12        2.79      0.75 o 
   2  -9  10        3.08        2.81      0.80 o 
   3  -9  10        0.54        0.81      0.76 o 
  -4  -8  10        2.41        1.64      0.82 o 
  -3  -8  10       13.48       19.39      1.08 o 
  -2  -8  10       79.91       84.67      1.71 o 
  -1  -8  10       51.59       53.63      1.41 o 
   0  -8  10        0.08       -0.58      0.58 o 
   1  -8  10        0.23       -0.67      0.67 o 
   2  -8  10        1.07       -0.49      0.74 o 
   3  -8  10       65.35       69.53      1.59 o 
   4  -8  10       36.51       43.36      1.45 o 
  -4  -7  10       10.81       10.45      0.91 o 
  -3  -7  10        7.43        6.88      0.86 o 
  -2  -7  10       26.18       27.82      1.31 o 
  -1  -7  10       30.25       27.82      1.53 o 
   0  -7  10        0.04        0.33      0.48 o 
   1  -7  10      150.49      147.24      2.38 o 
   2  -7  10       79.25       76.16      1.52 o 
   3  -7  10        0.57        1.07      0.87 o 
   4  -7  10       37.83       46.25      1.45 o 
  -5  -6  10        5.33        2.00      0.75 o 
  -4  -6  10       25.51       26.42      1.00 o 
  -3  -6  10        0.93        1.31      0.74 o 
  -2  -6  10       13.77       15.39      0.80 o 
  -1  -6  10      317.22      302.60      2.65 o 
   0  -6  10      116.43      116.33      1.16 o 
   1  -6  10       34.79       33.33      1.53 o 
   2  -6  10       87.44       99.33      1.65 o 
   3  -6  10       11.47        9.84      0.89 o 
   4  -6  10       24.49       19.90      1.03 o 
  -5  -5  10       22.44       17.67      0.95 o 
  -4  -5  10        1.17        1.59      1.07 o 
  -3  -5  10      184.11      177.49      1.16 o 
  -2  -5  10      160.94      162.14      1.39 o 
  -1  -5  10       20.68       20.87      0.60 o 
   0  -5  10       22.36       19.90      0.97 o 
   1  -5  10       66.99       67.70      1.28 o 
   2  -5  10       13.16       12.94      0.90 o 
   3  -5  10      271.36      268.38      2.61 o 
   4  -5  10       64.99       65.71      1.55 o 
   5  -5  10       18.35       18.22      1.11 o 
  -6  -4  10       33.49       43.13      1.37 o 
  -5  -4  10       51.73       50.37      2.55 o 
  -4  -4  10       21.25       20.50      1.14 o 
  -3  -4  10      163.08      150.98      1.03 o 
  -2  -4  10        0.65        1.07      0.46 o 
  -1  -4  10      119.33      128.28      1.10 o 
   0  -4  10        5.56        7.70      0.53 o 
   1  -4  10      280.39      279.65      2.38 o 
   2  -4  10      352.00      347.77      2.78 o 
   3  -4  10       99.09       97.61      1.66 o 
   4  -4  10       66.18       74.05      1.56 o 
   5  -4  10        0.38        0.93      0.93 o 
  -6  -3  10       18.76       24.24      1.24 o 
  -5  -3  10       16.14       17.59      0.70 o 
  -4  -3  10       20.84       16.88      0.52 o 
  -3  -3  10       65.26       78.55      1.06 o 
  -2  -3  10       34.19       31.64      1.00 o 
  -1  -3  10     1146.69     1130.85      4.14 o 
   0  -3  10     1382.07     1398.75      4.84 o 
   1  -3  10      929.21      882.78      4.08 o 
   2  -3  10      127.28      131.20      1.76 o 
   3  -3  10        0.57        1.64      0.89 o 
   4  -3  10        1.48        1.55      0.93 o 
   5  -3  10       15.07       13.68      1.11 o 
  -6  -2  10        1.12        1.45      0.75 o 
  -5  -2  10      257.13      253.74      1.87 o 
  -4  -2  10       31.80       30.64      0.59 o 
  -3  -2  10     1238.17     1190.37      4.67 o 
  -2  -2  10      413.54      414.63      3.10 o 
  -1  -2  10      744.70      711.93      3.33 o 
   0  -2  10        4.34        4.16      0.69 o 
   1  -2  10       45.53       46.90      1.15 o 
   2  -2  10        2.40        1.18      0.70 o 
   3  -2  10       20.52       19.63      1.05 o 
   4  -2  10       56.52       51.34      1.40 o 
   5  -2  10        2.78        5.67      1.05 o 
  -7  -1  10       71.36       69.07      1.51 o 
  -6  -1  10       10.11       16.83      1.09 o 
  -5  -1  10      451.89      469.47      6.75 o 
  -4  -1  10      276.28      279.10      6.64 o 
  -3  -1  10      307.99      294.82      2.48 o 
  -2  -1  10      460.27      450.93      1.90 o 
  -1  -1  10       18.99       16.06      0.80 o 
   0  -1  10       34.68       29.41      0.95 o 
   1  -1  10        3.88        5.43      0.73 o 
   2  -1  10       38.58       33.96      1.13 o 
   3  -1  10        3.85        6.23      0.86 o 
   4  -1  10       11.97       10.62      0.99 o 
   5  -1  10        7.72        7.48      1.04 o 
  -7   0  10      134.73      139.82      2.23 o 
  -6   0  10      107.85      113.08      1.93 o 
  -5   0  10      196.67      213.76      2.38 o 
  -4   0  10       76.87       85.58      1.55 o 
  -3   0  10       67.28       62.29      1.33 o 
  -2   0  10        2.17        3.25      0.44 o 
  -1   0  10       93.61       88.81      1.32 o 
   0   0  10      109.32      109.72      1.53 o 
   1   0  10        1.01        0.31      0.69 o 
   2   0  10       72.04       69.67      1.40 o 
   3   0  10       43.29       43.99      1.30 o 
   4   0  10        1.19        0.74      0.92 o 
  -7   1  10       49.85       53.43      1.63 o 
  -6   1  10       83.33      100.86      1.88 o 
  -5   1  10       11.34       10.40      0.98 o 
  -4   1  10       24.78       27.09      1.12 o 
  -3   1  10      137.02      137.80      1.41 o 
  -2   1  10       20.49       20.18      1.58 o 
  -1   1  10       29.55       35.37      1.00 o 
   0   1  10      104.61       91.78      1.47 o 
   1   1  10       20.55       16.46      0.89 o 
   2   1  10        1.84        1.91      0.84 o 
   3   1  10        1.16        1.28      0.85 o 
   4   1  10        0.52       -0.34      0.83 o 
  -7   2  10       73.40       67.45      1.69 o 
  -6   2  10        0.00       -0.52      0.96 o 
  -5   2  10      236.14      232.28      2.56 o 
  -4   2  10        0.42        2.04      0.91 o 
  -3   2  10        8.83        8.10      0.55 o 
  -2   2  10      121.47      114.67      1.11 o 
  -1   2  10      171.57      160.65      1.83 o 
   0   2  10        4.59        6.19      0.78 o 
   1   2  10        0.81        1.53      0.76 o 
   2   2  10       11.78       10.59      0.76 o 
   3   2  10        5.67        6.69      0.63 o 
   4   2  10        5.43        6.98      0.67 o 
  -7   3  10       14.54       12.14      1.11 o 
  -6   3  10        1.10        0.88      1.04 o 
  -5   3  10        5.03        6.07      1.08 o 
  -4   3  10       75.62       76.06      1.60 o 
  -3   3  10       15.37       16.00      0.98 o 
  -2   3  10        9.03        8.00      0.58 o 
  -1   3  10       17.79       19.75      0.92 o 
   0   3  10        0.45       -0.52      0.76 o 
   1   3  10        5.27        6.37      0.69 o 
   2   3  10       12.11       11.91      0.59 o 
   3   3  10        4.53        2.87      0.65 o 
   4   3  10        0.35       -0.87      0.87 o 
  -7   4  10        0.00       -0.11      0.99 o 
  -6   4  10       15.23       17.32      1.18 o 
  -5   4  10       40.47       52.61      1.53 o 
  -4   4  10        0.02        0.29      0.89 o 
  -3   4  10       22.78       22.45      1.09 o 
  -2   4  10        8.70        7.84      0.62 o 
  -1   4  10       90.86       86.52      2.37 o 
   0   4  10       31.69       29.91      0.76 o 
   1   4  10        4.90        3.22      0.53 o 
   2   4  10        0.77        1.18      0.41 o 
   3   4  10        0.20        0.70      0.57 o 
  -6   5  10        5.73        5.36      1.08 o 
  -5   5  10       41.09       44.15      1.48 o 
  -4   5  10        0.86        0.88      0.87 o 
  -3   5  10       39.89       39.06      1.28 o 
  -2   5  10        1.37        1.46      0.78 o 
  -1   5  10        0.45        0.54      0.68 o 
   0   5  10        0.90        1.16      0.53 o 
   1   5  10       12.63       14.84      0.65 o 
   2   5  10        9.22       11.15      1.22 o 
  -6   6  10        6.97        8.52      1.14 o 
  -5   6  10       20.90       22.43      1.29 o 
  -4   6  10        6.24        5.26      0.93 o 
  -3   6  10        0.13       -0.60      0.82 o 
  -2   6  10       11.97       10.07      1.74 o 
  -1   6  10        1.55        1.79      0.57 o 
   0   6  10        7.08        7.41      0.85 o 
   1   6  10        0.94        1.40      0.69 o 
   2   6  10        4.56        6.04      0.85 o 
  -6   7  10        2.10        4.20      1.18 o 
  -5   7  10        0.05       -0.93      0.93 o 
  -4   7  10        0.53        0.26      0.94 o 
  -3   7  10       13.05       12.29      0.84 o 
  -2   7  10        2.85        1.92      1.07 o 
  -1   7  10       10.22       10.21      0.98 o 
   0   7  10        9.15        9.90      0.88 o 
   1   7  10        0.04       -0.71      0.71 o 
  -5   8  10        2.83        2.41      1.12 o 
  -4   8  10        2.55        3.26      2.63 o 
  -3   8  10        2.32        3.27      0.97 o 
  -2   8  10        0.31        0.68      0.85 o 
  -1   8  10        1.74        0.22      0.87 o 
  -2  -9  11       10.91       20.15      1.19 o 
  -1  -9  11        5.57        7.26      1.05 o 
   0  -9  11       65.10       64.55      1.63 o 
   1  -9  11       36.05       35.47      1.14 o 
   2  -9  11        0.01       -0.25      0.82 o 
  -3  -8  11        0.08       -0.83      0.83 o 
  -2  -8  11       67.73       66.15      1.57 o 
  -1  -8  11       25.17       21.40      1.16 o 
   0  -8  11        0.21        0.76      0.61 o 
   1  -8  11       18.15       21.78      1.04 o 
   2  -8  11        8.94       10.21      0.97 o 
   3  -8  11        1.10        2.51      0.86 o 
  -4  -7  11       56.88       54.75      1.36 o 
  -3  -7  11       43.30       44.62      1.31 o 
  -2  -7  11        1.76        3.69      0.91 o 
  -1  -7  11       21.67       18.51      1.07 o 
   0  -7  11       18.52       19.71      1.46 o 
   1  -7  11        3.79        5.14      1.02 o 
   2  -7  11        1.38        0.11      0.79 o 
   3  -7  11       18.03       17.02      1.08 o 
  -4  -6  11        2.46        1.69      0.50 o 
  -3  -6  11        9.35        9.18      0.65 o 
  -2  -6  11        0.00       -0.58      0.58 o 
  -1  -6  11        1.36        0.46      0.77 o 
   0  -6  11       81.47       82.25      1.73 o 
   1  -6  11       38.62       41.02      0.83 o 
   2  -6  11       11.76        9.96      0.85 o 
   3  -6  11        4.17        5.16      0.83 o 
   4  -6  11       37.26       40.40      1.40 o 
  -5  -5  11       40.11       51.65      2.68 o 
  -4  -5  11        0.07        0.41      0.48 o 
  -3  -5  11       18.72       20.27      1.08 o 
  -2  -5  11       36.81       42.26      1.32 o 
  -1  -5  11       21.63       22.66      1.45 o 
   0  -5  11        4.41        3.52      0.53 o 
   1  -5  11       65.33       66.43      2.54 o 
   2  -5  11       59.56       66.58      1.48 o 
   3  -5  11       12.12       12.68      1.03 o 
   4  -5  11        4.78        5.32      0.93 o 
  -5  -4  11       28.38       38.41      0.89 o 
  -4  -4  11       26.22       25.61      0.74 o 
  -3  -4  11       77.38       71.91      1.55 o 
  -2  -4  11        5.44        2.90      1.02 o 
  -1  -4  11        1.33        1.11      0.49 o 
   0  -4  11       63.69       61.84      1.26 o 
   1  -4  11       84.30       82.16      1.45 o 
   2  -4  11       33.02       31.59      1.11 o 
   3  -4  11       12.15       10.79      1.03 o 
   4  -4  11       13.57       12.44      1.05 o 
  -6  -3  11        3.13        7.39      0.70 o 
  -5  -3  11        0.23        0.27      0.68 o 
  -4  -3  11       12.17       12.25      1.30 o 
  -3  -3  11        4.79        2.34      0.66 o 
  -2  -3  11      137.16      121.82      1.64 o 
  -1  -3  11        0.24        0.10      0.62 o 
   0  -3  11      133.76      132.36      1.71 o 
   1  -3  11      310.82      313.57      2.68 o 
   2  -3  11        0.91        0.37      0.81 o 
   3  -3  11       16.15       16.99      1.03 o 
   4  -3  11        2.60        1.74      0.98 o 
  -6  -2  11        0.92       -0.44      0.88 o 
  -5  -2  11        0.03        1.00      0.44 o 
  -4  -2  11       23.69       25.68      0.79 o 
  -3  -2  11        8.33        9.20      0.87 o 
  -2  -2  11       32.37       32.98      0.70 o 
  -1  -2  11      126.49      132.63      1.61 o 
   0  -2  11       91.73       87.69      1.47 o 
   1  -2  11       16.84       16.88      1.02 o 
   2  -2  11       66.02       64.92      1.45 o 
   3  -2  11        0.22        1.07      0.95 o 
   4  -2  11       39.30       38.69      1.31 o 
  -6  -1  11        5.51        5.08      0.90 o 
  -5  -1  11       13.60       14.54      0.75 o 
  -4  -1  11        4.00        4.37      0.86 o 
  -3  -1  11       35.85       33.59      1.14 o 
  -2  -1  11        1.62        2.71      0.83 o 
  -1  -1  11       66.97       62.69      1.22 o 
   0  -1  11       63.05       61.14      1.32 o 
   1  -1  11        2.23        0.60      0.81 o 
   2  -1  11       23.73       21.64      1.06 o 
   3  -1  11       69.60       70.94      1.62 o 
   4  -1  11        9.07        8.56      1.09 o 
  -6   0  11       14.53       11.22      1.06 o 
  -5   0  11        2.23        0.97      0.91 o 
  -4   0  11       38.55       38.16      1.26 o 
  -3   0  11      177.87      187.93      2.13 o 
  -2   0  11       10.00       12.57      0.58 o 
  -1   0  11       20.98       16.01      0.90 o 
   0   0  11       73.29       66.69      1.41 o 
   1   0  11       81.51       78.19      1.51 o 
   2   0  11       25.08       25.41      1.10 o 
   3   0  11       71.07       70.60      1.62 o 
   4   0  11        2.06        3.27      1.06 o 
  -6   1  11        3.39        2.57      1.06 o 
  -5   1  11       47.66       52.33      1.48 o 
  -4   1  11        2.06        1.70      0.91 o 
  -3   1  11       24.35       24.09      1.06 o 
  -2   1  11        0.01        0.05      0.72 o 
  -1   1  11      190.48      172.97      1.95 o 
   0   1  11       34.81       34.54      1.13 o 
   1   1  11      225.70      200.01      2.24 o 
   2   1  11       39.63       39.72      1.27 o 
   3   1  11        1.25       -0.90      0.97 o 
  -6   2  11       15.89       14.16      1.19 o 
  -5   2  11       35.13       35.97      1.36 o 
  -4   2  11       11.13       11.78      1.04 o 
  -3   2  11      117.13      105.11      1.17 o 
  -2   2  11       43.74       49.32      0.88 o 
  -1   2  11      220.76      197.27      2.12 o 
   0   2  11       23.67       23.40      1.03 o 
   1   2  11       11.21        7.93      0.92 o 
   2   2  11        1.02        0.64      0.92 o 
   3   2  11        7.49        9.10      1.07 o 
  -6   3  11        7.37        4.65      1.12 o 
  -5   3  11      146.63      153.39      2.25 o 
  -4   3  11        7.72       10.22      1.03 o 
  -3   3  11      114.98      108.31      1.82 o 
  -2   3  11       65.70       61.30      1.89 o 
  -1   3  11        0.14        0.42      0.76 o 
   0   3  11       16.07       11.11      0.88 o 
   1   3  11        1.49        0.49      0.87 o 
   2   3  11        6.87        5.97      0.62 o 
   3   3  11        8.62       12.63      1.72 o 
  -6   4  11        0.01       -0.27      0.98 o 
  -5   4  11        0.47        0.59      0.98 o 
  -4   4  11      132.00      139.26      2.13 o 
  -3   4  11       66.54       60.88      1.51 o 
  -2   4  11       12.78        8.40      0.61 o 
  -1   4  11       93.08       86.60      2.18 o 
   0   4  11        2.61        4.24      0.85 o 
   1   4  11       17.82       23.72      0.74 o 
   2   4  11       16.69       14.96      2.67 o 
  -6   5  11       40.30       40.24      1.53 o 
  -5   5  11      138.33      137.41      2.24 o 
  -4   5  11       13.77       13.35      1.09 o 
  -3   5  11       18.63       16.32      1.10 o 
  -2   5  11       48.79       51.06      1.44 o 
  -1   5  11        3.11        6.79      0.68 o 
   0   5  11        7.55        6.17      1.80 o 
   1   5  11       13.32        9.03      1.01 o 
   2   5  11        4.52        0.64      0.73 o 
  -5   6  11        3.14        6.29      1.21 o 
  -4   6  11        0.06       -0.90      0.90 o 
  -3   6  11        1.08        0.88      0.91 o 
  -2   6  11       40.92       40.29      1.31 o 
  -1   6  11        0.08       -0.89      0.89 o 
   0   6  11        0.74        0.68      0.78 o 
   1   6  11        5.58        6.87      0.81 o 
  -5   7  11        1.49        0.43      1.14 o 
  -4   7  11        2.56        1.62      0.92 o 
  -3   7  11        3.33        4.82      1.10 o 
  -2   7  11        0.02       -0.93      0.93 o 
  -1   7  11        0.19        0.49      0.91 o 
   0   7  11        0.07        0.71      0.91 o 
  -1  -8  12      103.17      125.72      3.75 o 
   0  -8  12        1.45        1.15      0.83 o 
   1  -8  12        1.40       -0.22      0.69 o 
  -3  -7  12       10.50       10.01      2.08 o 
  -2  -7  12        6.91       11.63      0.73 o 
  -1  -7  12        6.43       11.25      1.10 o 
   0  -7  12       28.94       34.36      2.25 o 
   1  -7  12        0.20        0.71      0.53 o 
   2  -7  12       82.79       93.60      1.79 o 
  -4  -6  12        1.37        1.64      1.03 o 
  -3  -6  12        0.27        0.86      0.85 o 
  -2  -6  12        4.45        4.87      1.29 o 
  -1  -6  12       16.69       12.57      0.98 o 
   0  -6  12       56.79       60.89      1.54 o 
   1  -6  12       19.62       21.12      0.72 o 
   2  -6  12        0.43        0.54      0.73 o 
   3  -6  12        1.13        1.40      0.88 o 
  -4  -5  12       23.31       23.98      1.30 o 
  -3  -5  12        0.33       -0.89      0.94 o 
  -2  -5  12       70.41       79.16      1.68 o 
  -1  -5  12       61.69       68.66      1.56 o 
   0  -5  12       15.66       16.08      1.43 o 
   1  -5  12        1.95        1.01      0.52 o 
   2  -5  12       10.35        9.68      0.96 o 
   3  -5  12       51.95       53.30      1.48 o 
  -5  -4  12        0.05       -0.52      1.05 o 
  -4  -4  12       29.72       35.95      1.35 o 
  -3  -4  12        5.90        8.77      1.02 o 
  -2  -4  12       11.83       12.08      1.50 o 
  -1  -4  12        0.06       -0.18      0.51 o 
   0  -4  12       17.44       16.86      0.94 o 
   1  -4  12       73.15       79.92      1.60 o 
   2  -4  12        0.07       -0.60      0.88 o 
   3  -4  12        0.83        0.67      0.83 o 
  -5  -3  12       13.38       16.57      1.22 o 
  -4  -3  12       31.07       29.08      1.49 o 
  -3  -3  12       16.31       16.50      0.88 o 
  -2  -3  12       44.23       44.39      1.20 o 
  -1  -3  12      168.52      166.84      1.89 o 
   0  -3  12       13.03       13.60      0.86 o 
   1  -3  12        0.13       -0.58      0.86 o 
   2  -3  12        0.31       -0.71      0.91 o 
   3  -3  12       11.61       12.43      1.03 o 
  -5  -2  12       20.58       18.42      1.42 o 
  -4  -2  12       11.18       12.49      0.70 o 
  -3  -2  12       25.86       26.88      1.07 o 
  -2  -2  12       25.77       25.85      1.04 o 
  -1  -2  12        8.45        6.00      0.77 o 
   0  -2  12        6.43        5.32      0.85 o 
   1  -2  12       15.51       17.11      1.04 o 
   2  -2  12       26.53       25.86      1.16 o 
   3  -2  12        4.37        6.14      1.07 o 
  -6  -1  12       22.95       28.65      2.02 o 
  -5  -1  12       52.68       52.07      1.09 o 
  -4  -1  12       15.81       15.42      1.06 o 
  -3  -1  12       35.90       31.14      1.18 o 
  -2  -1  12       96.53       93.50      2.72 o 
  -1  -1  12        5.35        4.52      0.78 o 
   0  -1  12      268.52      276.50      2.56 o 
   1  -1  12       26.39       24.01      1.06 o 
   2  -1  12       62.58       65.05      1.56 o 
   3  -1  12        1.83        0.10      0.91 o 
  -6   0  12        0.64       -0.73      0.73 o 
  -5   0  12        0.83       -0.88      0.88 o 
  -4   0  12       87.28       83.65      1.69 o 
  -3   0  12       11.19       11.79      0.95 o 
  -2   0  12       29.08       30.36      0.94 o 
  -1   0  12        0.14       -0.59      0.71 o 
   0   0  12      328.83      342.83      2.84 o 
   1   0  12       42.54       41.20      1.29 o 
   2   0  12       22.18       24.54      1.19 o 
   3   0  12        1.42        1.49      1.03 o 
  -6   1  12        2.27        0.37      1.03 o 
  -5   1  12        0.28       -0.96      0.96 o 
  -4   1  12       43.09       47.23      1.45 o 
  -3   1  12       31.38       36.44      1.28 o 
  -2   1  12       16.05       18.40      1.89 o 
  -1   1  12       37.83       37.32      1.15 o 
   0   1  12        3.14        3.08      0.86 o 
   1   1  12        5.33        4.57      0.92 o 
   2   1  12        5.36        4.57      0.88 o 
   3   1  12        6.40        4.86      1.01 o 
  -6   2  12       19.18       21.67      1.35 o 
  -5   2  12        1.67        1.46      0.91 o 
  -4   2  12       18.92       19.80      1.17 o 
  -3   2  12        6.59        5.30      0.59 o 
  -2   2  12       10.33       11.93      0.65 o 
  -1   2  12       18.76       16.42      0.94 o 
   0   2  12       20.70       20.62      1.05 o 
   1   2  12        4.32        5.53      0.99 o 
   2   2  12        1.46        2.83      0.92 o 
  -6   3  12        2.42        3.46      1.02 o 
  -4   3  12        3.07        3.58      1.02 o 
  -3   3  12       12.74       13.82      0.72 o 
  -2   3  12        5.15        3.20      0.61 o 
  -1   3  12        3.60        3.95      0.91 o 
   0   3  12        2.48        3.34      0.82 o 
   1   3  12        0.84        0.44      0.96 o 
   2   3  12        5.04        4.97      0.97 o 
  -5   4  12       29.43       26.68      1.44 o 
  -4   4  12        2.04        4.35      1.11 o 
  -3   4  12       47.46       50.99      1.49 o 
  -2   4  12        0.09       -0.33      0.69 o 
  -1   4  12       11.01        7.81      0.68 o 
   0   4  12       24.37       26.73      1.26 o 
   1   4  12       26.77       35.03      1.36 o 
  -5   5  12       19.21       18.62      1.31 o 
  -4   5  12        1.58        2.28      0.99 o 
  -2   5  12        1.92        2.43      1.03 o 
  -1   5  12       26.07       34.65      0.94 o 
   0   5  12        0.20        0.90      0.92 o 
  -4   6  12        0.18       -0.03      0.95 o 
  -3   6  12       26.23       28.19      1.40 o 
  -2   6  12        0.01        1.52      0.96 o 
  -1   6  12       22.66       21.50      1.21 o 
  -1  -7  13       19.92       31.07      1.42 o 
   0  -7  13        8.43       11.27      1.11 o 
   1  -7  13       11.97       13.57      1.01 o 
  -3  -6  13       22.65       24.43      1.23 o 
  -2  -6  13        8.06        5.98      1.88 o 
   0  -6  13       22.95       24.30      1.38 o 
   1  -6  13       19.32       19.28      1.02 o 
  -3  -5  13        0.37        0.25      0.85 o 
  -2  -5  13       49.63       59.80      1.58 o 
  -1  -5  13       43.95       46.41      1.39 o 
   0  -5  13        0.55        0.23      0.96 o 
   1  -5  13       24.78       24.44      0.78 o 
   2  -5  13        0.25        0.20      0.84 o 
  -4  -4  13       20.41       22.45      1.36 o 
  -3  -4  13       49.65       55.10      1.50 o 
  -2  -4  13       30.02       32.66      1.47 o 
  -1  -4  13        1.28        1.69      0.77 o 
   0  -4  13       45.70       44.90      1.26 o 
   1  -4  13        5.47        6.89      0.86 o 
   2  -4  13        8.65        8.28      1.08 o 
  -4  -3  13       17.07       16.84      1.32 o 
  -3  -3  13       25.03       23.90      1.28 o 
  -2  -3  13       31.51       35.11      1.23 o 
  -1  -3  13        1.28        1.05      0.73 o 
   0  -3  13        8.63       10.10      0.88 o 
   1  -3  13        0.08        0.64      0.82 o 
   2  -3  13        0.51        2.13      1.00 o 
  -5  -2  13       22.04       27.80      1.65 o 
  -4  -2  13       16.99       17.06      0.83 o 
  -3  -2  13       27.32       26.40      1.17 o 
  -2  -2  13        1.27        4.11      0.90 o 
  -1  -2  13       38.34       43.24      1.17 o 
   0  -2  13        0.10        0.47      0.81 o 
   1  -2  13       50.57       45.31      1.33 o 
   2  -2  13        0.07       -0.95      0.95 o 
  -5  -1  13        1.92       -0.45      0.74 o 
  -4  -1  13        0.23       -0.83      0.83 o 
  -3  -1  13       36.87       34.51      1.30 o 
  -2  -1  13       19.37       23.34      1.15 o 
  -1  -1  13        0.61        0.72      0.78 o 
   0  -1  13        9.96       13.60      0.95 o 
   1  -1  13       51.24       53.63      1.49 o 
   2  -1  13        3.92        3.08      0.89 o 
  -5   0  13        4.27        1.41      0.95 o 
  -4   0  13        3.51        3.55      0.92 o 
  -3   0  13        7.03        7.03      0.97 o 
  -2   0  13       27.62       27.66      0.77 o 
  -1   0  13       16.15       17.13      0.95 o 
   0   0  13       29.56       30.35      1.22 o 
   1   0  13       30.22       30.05      1.23 o 
   2   0  13        3.37        2.92      1.03 o 
  -5   1  13        4.01        2.83      1.01 o 
  -4   1  13        0.22       -0.60      0.86 o 
  -3   1  13        2.16        3.50      1.02 o 
  -2   1  13        3.05        3.93      1.12 o 
  -1   1  13       35.48       37.21      1.27 o 
   0   1  13        1.33        1.29      0.86 o 
   1   1  13       26.00       25.85      1.28 o 
   2   1  13        0.15       -0.15      0.97 o 
  -4   2  13        0.23       -1.03      1.03 o 
  -3   2  13        3.89        4.94      1.01 o 
  -2   2  13        2.08        3.00      0.64 o 
  -1   2  13       39.86       33.00      1.16 o 
   0   2  13        9.16        6.91      1.04 o 
   1   2  13        1.45        2.89      0.89 o 
  -5   3  13        3.62       -0.13      1.11 o 
  -4   3  13        0.53        2.27      1.11 o 
  -3   3  13       33.17       34.73      0.91 o 
  -2   3  13        0.02       -0.60      0.60 o 
  -1   3  13        4.26        4.99      1.04 o 
   0   3  13        0.22        0.05      0.85 o 
  -4   4  13        7.74        9.48      1.18 o 
  -3   4  13        0.66        0.92      0.94 o 
  -2   4  13        1.41        1.19      1.18 o 
  -1   4  13        0.57        0.21      0.92 o 
   0   4  13        7.82        9.90      1.17 o 
  -3   5  13        7.00        4.10      1.03 o 
  -2   5  13        0.46        0.71      1.06 o 
  -1   5  13       22.39       25.23      1.38 o 
  -2  -5  14       25.68       28.95      1.32 o 
  -1  -5  14        6.13        7.09      1.03 o 
   0  -5  14        0.14       -0.60      0.60 o 
  -2  -4  14        7.07        7.62      2.20 o 
  -1  -4  14        4.55        5.13      0.92 o 
   0  -4  14        8.59        9.58      3.38 o 
   1  -4  14       13.73       16.92      1.09 o 
  -3  -3  14       22.54       24.97      0.88 o 
  -2  -3  14        8.43       12.15      1.12 o 
  -1  -3  14       33.85       40.40      1.27 o 
   0  -3  14       60.18       62.51      1.55 o 
   1  -3  14        3.44        2.85      0.94 o 
  -4  -2  14        3.56        1.37      0.70 o 
  -3  -2  14        7.66        8.48      1.00 o 
  -2  -2  14       30.43       34.24      1.27 o 
  -1  -2  14        0.03        0.54      0.84 o 
   0  -2  14        2.55        3.42      0.84 o 
   1  -2  14        0.70        0.35      0.94 o 
  -4  -1  14       23.22       21.55      1.28 o 
  -3  -1  14        1.86        1.82      0.92 o 
  -2  -1  14        2.64        7.93      1.06 o 
  -1  -1  14        0.04       -0.83      0.83 o 
   0  -1  14        2.95        3.92      0.87 o 
   1  -1  14       29.61       31.69      1.34 o 
  -3   0  14       17.23       18.73      1.18 o 
  -2   0  14        0.46        2.03      0.85 o 
  -1   0  14        7.32        9.08      1.00 o 
   0   0  14       22.78       21.81      1.23 o 
   1   0  14        7.38        6.64      0.99 o 
  -4   1  14        0.00       -1.01      1.01 o 
  -3   1  14        0.00        0.21      1.06 o 
  -2   1  14       84.05       89.22      5.26 o 
  -1   1  14        2.47        1.42      0.81 o 
   0   1  14       29.55       26.81      1.39 o 
  -3   2  14        5.42        7.67      1.17 o 
  -2   2  14        4.13        8.07      0.95 o 
  -1   2  14       19.73       20.15      1.14 o 
   0   2  14      134.99      143.82      2.26 o 
  -3   3  14        0.36        2.23      1.11 o 
  -2   3  14       16.98       18.59      1.87 o 
                                                 
